# Supplementary material for: Longitudinal changes in laboratory parameters and QTc during isavuconazole therapy in Japanese patients with hematologic malignancies
Source: PLoS One. 2026 Jul 29;21(7):e0354816. doi: 10.1371/journal.pone.0354816 (PMC13421757; doi:10.1371/journal.pone.0354816)
Supplement: S1 Data — (XLSX) [file pone.0354816.s001.xlsx]

## Sheet: Laboratory_Data
Public_ID	Day_since_ISCZ_initiation	ALB_g_dL	AST_U_L	ALT_U_L	LDH_U_L	ALP_U_L	GGT_U_L	T_Bilirubin_mg_dL	Creatinine_mg_dL	Na_mEq_L	K_mEq_L	Cl_mEq_L	WBC_per_uL	Neutrophils_per_uL	Hemoglobin_g_dL	Platelets_x10^4_per_uL
P042	0	2.8	29	27	137	55	32	0.8	0.87	141	3.9	106	3.12	1373	10.3	14.1
P042	5		24	17	157	78	64	0.7	0.9	139	3.9	109	2.82	1495	10.4	12.2
P042	7	3.2	23	14	131	76	73	0.7	0.87	137	4	108	2.71	1111	10.9	13.6
P042	15	3.7	38	21	126	119	210	0.6	1.03	136	4.2	103	2.93	1641	11.1	14.5
P042	18	3.6	46	28	130	103	180	0.5	1.05	135	3.9	103	5.12	2995	11.4	14.2
P042	21	3.7	48	30	127	104	184	0.4	1	138	4.5	106	3.11	1648	11.2	12.5
P042	32	3.8	47	44	132	123	237	0.6	0.99	138	3.9	104	4.68	3346	11.5	10.7
P042	35	3.7	42	40	112	119	240	0.4	0.93	136	4.2	103	4.34	3038	11	10.1
P042	42	3.8	34	32	117	84	152	0.5	1.07	138	4.3	104	3.33	1765	11.1	13.3
P043	0	3.6	26	25	157	117	121	0.5	0.58	140	3.6	108	6.25	4150	10.2	3
P043	2		27	23	165	123	123	0.5	0.64	141	3.7	108	4.75	2580	10.5	2.3
P043	4	3.7	17	16	152	112	96	0.5	0.64	143	3.8	108	5.26	3103	10.2	4
P043	6		14	11	156	115	83	0.6	0.63	141	3.8	106	5.76	3450	10.8	3.5
P043	8		14	9	150	112	78	0.5	0.68	140	4	105	5.03	2810	10.4	3.1
P043	12	4.1	16	9	166	113	77	0.5	0.66	141	4.2	107	4.34	2127	10.2	4.7
P043	13	3.8	14	8	164	103	66	0.5	0.68	141	3.7	107	3.57	1892	10.1	4.3
P043	16		11	7	145	104	54	0.5	0.67	141	4.1	107	3.72	2065	10	3.9
P043	19	4.1	13	8	153	103	54	0.4	0.7	140	4	108	3.68	1711	10.5	3.5
P043	21		20	11	163	109	64	0.5	0.68	138	4.3	106	3.83	2145	10.7	3.4
P043	23		44	28	163	127	131	0.4	0.67	139	4.1	107	3.42	1340	10.1	3.2
P043	25	4	61	43	183	147	178	0.4	0.66	140	4.2	107	3.29	1513	10.2	3.1
P043	27		65	52	199	166	244	0.4	0.6	138	3.7	107	2.97	1307	9.6	2.9
P043	29		64	57	208	186	249	0.5	0.68	140	4.3	106	3.89	1290	10.4	3.6
P043	32	3.7	66	54	222	172	255	0.4	0.59	139	3.8	108	2.61	1070	8.9	2.6
P043	34		67	61	209	175	252	0.5	0.62	139	3.8	107	2.81	1012	9.1	2.6
P043	36		51	52	205	149	180	0.4	0.6	140	3.6	108	2.61	900	8.6	2.3
P043	39	3.8	48	50	221	145	167	0.4	0.57	140	3.8	108	2.15	882	8.8	2.5
P043	41		195	124	305	189	261	0.6	0.59	141	3.8	107	1.88	818	8.9	2.7
P043	42	3.7	145	125	275	207	280	0.5	0.6	140	4	107	2.16	659	8.9	3
P043	43		98	108	244	198	253	0.5	0.58	141	4	107	2.27	770	8.9	3.8
P043	46	3.8	73	80	238	192	280	0.5	0.6	141	4.2	107	2.39	825	9.4	5.4
P043	48		76	61	226	180	271	0.4	0.56	141	3.8	108	2.16	810	8.8	6.2
P043	50		46	48	220	177	248	0.4	0.5	141	3.9	108	2.92	1210	8.8	7.5
P043	56		100	73	263	204	367	0.4	0.51	140	3.9	107	3.52	1373	9.7	6.2
P043	60	3.8	67	60	252	151	216	0.5	0.6	139	4	105	3.93	1480	9.9	5.7
P043	64	3.9	61	54	260	151	186	0.6	0.52	139	3.9	106	3.25	1430	9.4	5
P043	67	3.5	51	43	229	138	153	0.5	0.48	141	3.9	107	3.37	2174	9.8	4.9
P043	69		53	44	218	145	151	0.6	0.58	139	3.9	104	3.2	1610	9.6	5.1
P043	71		50	40	218	146	141	0.8	0.59	138	3.9	105	3.08	1640	9.6	5.6
P043	74	3.5	40	32	201	156	136	0.9	0.58	139	3.7	105	3	1905	9.8	4.4
P043	76		41	30	188	160	122	0.7	0.55	141	3.5	106	3.07	1710	9.3	4
P043	77		42	29	187	159	120	0.7	0.5	140	3.7	108	2.93	1690	9.1	3.3
P043	78		46	30	191	156	111	0.7	0.52	139	3.6	107	2.88	1670	8.9	3.4
P043	81	3.2	48	31	185	166	114	0.7	0.54	140	3.6	107	2.49	1432	8.8	2.6
P043	83		54	32	219	190	133	0.6	0.56	138	3.5	107	2.28	1231	8.8	2.5
P043	85		49	29	204	179	115	0.6	0.55	140	3.4	107	2.43	1140	8.3	2.5
P043	87		57	32	226	183	122	0.6	0.5	140	3	108	2.95	1560	8.5	3.2
P043	89	2.8	53	35	211	186	120	0.6	0.47	140	2.8	108	2.87	1630	8.3	3.8
P043	91		47	30	198	169	109	0.6	0.53	140	2.8	108	3.1	1720	8.3	4.4
P043	93		86	42	208	207	138		0.53	142	3.3	112	3	1630	7.9	4
P043	95	2.6	53	36	199	241	145	0.4	0.48	140	3.1	110	3.32	2040	7.9	3.8
P043	97		48	31	205	244	147	0.4	0.48	141	3.4	109	2.83	1967	7.9	5.9
P043	98												3.47	0	8.2	5.3
P043	99		48	32	209	268	149	0.5	0.48	139	3.4	109	3.4	1850	8.2	7
P043	102	2.7	53	30	196	217	133	0.5	0.5	141	3.3	109	2.76	1560	8	4
P043	104		79	40	205	234	149	0.5	0.5	142	3.4	111	3.33	1950	8.2	2.9
P043	106	2.7	66	37	201	225	142	0.5	0.52	142	3.3	112	2.9	1856	8.2	2.3
P043	109	2.8	72	40	212	229	154	0.5	0.52	143	3.3	111	2.86	1610	8.4	2.2
P043	110	2.6	64	36	201	220	147	0.6	0.5	141	3.2	111	3.66	2060	8.6	2
P043	111		58	32	185	207	135	0.6	0.51	141	3.4	111	2.87	1620	8.1	1.9
P043	113		79	39	204	234	162	0.6	0.57	139	3.8	107	2.43	1210	9.2	4.5
P043	115		102	47	212	292	217	0.6	0.59	139	3.9	107	2.56	1370	8.7	3.1
P043	117	2.7	84	44	194	266	200	0.5	0.6	140	3.7	109	2.34	1130	8.5	2.5
P043	120		74	42	188	283	199	0.5	0.53	141	3.4	111	2.5	1513	8.2	2
P043	123	2.6	88	47	213	294	212	0.5	0.56	140	3.5	112	2.44	1684	8.2	1.9
P043	126		91	51	212	331	230	0.6	0.6	141	3.6	110	2.87	1736	8.9	2.2
P043	128	2.6	89	43	179	268	201	0.6	0.63	137	3.9	108	4.03	2520	8.3	1.8
P043	130	2.4	51	31	157	244	171	0.7	0.67	136	3.8	110	4.26	3110	8.7	1.8
P043	132		46	25	148	221	148	0.7	0.58	138	3.5	107	2.86	2174	7.4	3.9
P043	134		67	33	150	220	161	0.6	0.57	141	3.1	109	2.08	1238	7.2	2.8
P043	136		63	37	163	226	173	0.5	0.55	140	3.6	108	2.46	1320	7.4	2.2
P043	137	2.7	49	32	167	212	157	0.6	0.57	138	3.5	107	2.52	1651	7.4	5.2
P043	139		38	23	163	188	136	0.7	0.58	140	3.1	108	2.92	1796	8.6	3.4
P043	141		47	23	183	197	141	0.8	0.58	139	3.7	109	3.41	1773	9.1	2.9
P043	144	2.8	56	27	178	193	139	0.8	0.66	138	4.2	109	3.35	1960	9.6	2.3
P043	146		55	26	186	185	135	0.8	0.67	139	4.3	110	3.45	1898	9.7	2.4
P016	0	3.8	21	17	364	131	45	0.5	0.94	139	4.5	103	1.55	209	7.8	2.4
P016	9	4	20	18	693	113	58	0.5	1.03	138	4.5	102	2.37	36	8.2	0.4
P016	13												2.06	62	7.4	0.7
P016	15	4	20	17	696	142	64	0.5	0.87	139	4.3	103	1.65	83	8.2	4.1
P016	20	3.3	18	17	519	121	62	0.4	0.81	139	4.2	106	1.65	74	6.2	0.3
P016	23												1.58	103	7.7	1.4
P016	26												1.86	84	6.6	0.6
P016	28	3.6	20	19	769	110	80	0.5	0.93	139	4.3	103	1.69	51	7.5	1
P016	29	3.7	30	22	921	114	103	0.8	1.06	138	4	102	2.49	25	7.8	2.2
P016	30	2.6	44	24	668	63	90	0.7	1.34	139	3.5	104	1.21	24	6.5	0.7
P016	31	2.5	37	25	518	51	79	0.9	0.98	139	3.2	106	0.82	40	6.3	1.3
P016	33	2.7	26	29	425	68	85	1.1	0.69	141	3.4	109	0.73	18	7.5	1.2
P016	34	2.7	18	24	452	66	82	1.3	0.63	138	3.4	103	0.65	39	7.7	2.4
P016	36	2.9	19	25	427	82	78	0.7	0.59	142	3.6	107	0.93	47	8	2.8
P016	40	3.5	28	35	650	97	87	0.5	0.61	140	3.7	102	1.75	96	7.8	3.2
P016	44	3.4	30	38	880	130	92	0.5	0.68	139	4.1		2.15	43	7.3	2.4
P016	47	3.7	32	40	996	111	99	0.6	0.75	137	4.6	101	2.38	71	7.3	1.2
P016	49	3.7	26	37	1028	120	106	0.5	0.74	138	4.1		2.04	71	7.8	1.7
P016	51	3.8	23	36	1026		117	0.6	0.8	139	4.3		1.82	82	8	1.5
P016	52	3.5	28	34	1027	106	128	0.7	0.78	136	4	101	2.42	70	7.1	1.9
P016	53	2.9	19	31	837	86	150	0.8	0.89	141	3.8	105	1.25	40	6.4	0.7
P016	54	2.8	11	22	676	77	129	1.3	0.74	138	3.5	106	1.36	14	6.7	1.5
P016	56	2.4	8	12	523	81	109	0.8	0.64	141	3.3		0.86	17	6.5	1.2
P016	57	2.6	11	15	518	88	115	1.1	0.66	143	3.3		0.77	15	7.4	1.5
P016	58	2.5	8	11	459	85	105	1.1	0.61	141	3		0.89	18	6.7	0.7
P016	61	2.5	16	15	367	103	103	0.7	0.54	143	3.1	105	0.67	4	6.8	1.2
P016	62												0.71	0	7	2.1
P016	63	2.8	23	26	405	126	131	0.7	0.53	142	3.4		0.69	17	8.3	3.2
P016	65	2.9	25	32	397	122	146	0.7	0.54	141	3.6		0.96	34	7.9	3.8
P016	68	2.8	20	26	403	125	146	0.6	0.53	141	3.6	103	0.84	8	7	3.2
P016	70	2.9	21	24	426	126	153	0.6	0.53	139	3.6		0.87	13	7.4	1.8
P016	72	3	22	22	491	128	163	0.6	0.56	140	3.6		0.97	10	7.1	1.4
P016	75	3	18	19	603	126	171	0.6	0.55	140	3.5	105	1.19	0	6.7	1.2
P016	77	2.9	17	17	660	126	175	0.5	0.54	139	3.4		1.14	14	7	1.1
P016	79	2.9	17	17	759	128	187	0.5	0.58	140	3.4		1.26	14	6.4	1.4
P016	82	3	14	14	831	124	198	0.5	0.55	140	3.4	103	1.34	27	6.6	1.6
P016	84	3.1	13	11	793	124	205	0.5	0.55	138	3.6		1.32	7	7.6	2.6
P016	86	3.1	15	13	776	127	214	0.6	0.55	139	3.8		1.16	14	7.1	1.5
P011	18	4.2	14	11	142	85	47	0.3	1.05	141	4.6	104	3.98	1250	10.9	16.8
P011	32	4.6	13	12	148	91	64	0.4	1.06	141	5	103	5.89	2170	12.3	18.8
P011	43	4.8	14	13	160	89	67	0.4	1.06	141	5.3	104	5.75	2010	12.2	24
P011	60	4.6	13	12	146	91	78	0.3	1.08	140	5.1	103	5.3	1680	12.7	17.1
P011	74	4.6	18	19	172	92	105	0.3	1.05	139	4.8	102	4.84	2831	12.9	21
P011	88	4.6	18	19	208	91	133	0.3	1.04	140	4.9	104	4.71	1813	12.7	18.1
P011	102	4.6	21	22	217	108	189	0.3	1.05	142	4.7	104	4.72	1605	12.8	19.2
P011	114	4.1	24	19	225	100	242	0.3	1.25	143	5	107	4.83	1950	11.5	19.5
P011	116	4.1	17	13	170	82	202	0.3	1.37	142	4.5	106	4.6	1196	11	19.3
P011	123	4	24	14	172	79	175	0.3	1.49	141	4.3	107	5.93	1850	11.5	23.9
P024	0	3.9	19	29	145	33	34	0.9	0.45	139	4.3	106	0.76	141	9.6	30.5
P024	2	3.9	15	24	122	32	30	0.7	0.49	139	4.1	104	0.81	250	9.3	25.1
P024	4	3.9	13	22	118	33	28	0.6	0.59	141	4	107	1.16	548	10.1	21.1
P024	6	4.2	13	19	131	33	28	0.4	0.54	140	4	106	1.41	430	10.4	18.9
P024	8	3.8	12	17	105	30	26	0.5	0.6	140	4.1	106	1.25	556	10.2	15.6
P024	11	4.3	28	32	134	32	35	0.5	0.61	141	3.9	105	1.18	448	10.8	13
P024	14	4.3	24	45	131	31	37	0.5	0.68	137	4.2	102	1.75	936	11.4	15.3
P024	17	4.4	23	42	132	31	38	0.5	0.62	141	4.1	103	1.48	488	10.7	22
P024	20	4.3	26	38	187	29	32	0.5	0.61	141	4.5	106	1.51	559	11.3	28.7
P024	24	4.2	22	35	145	28	29	0.5	0.61	142	4.4	107	1.92	1104	11.8	30
P024	26	4.1	21	34	117	27	26	0.5	0.62	139	4.1	104	1.76	1003	11.4	27.7
P024	32	4.6	20	36	143	30	24	0.3	0.63	143	4.3	108	1.43	865	12.2	21.6
P024	36	4.3	19	34	138	28	22	0.4	0.65	138	3.9	104	1.24	500	12.3	21.2
P024	38	4.3	27	42	156	30	27	0.4	0.64	139	4.1	104	1.34	480	12.8	25.6
P024	40	4.3	25	44	138	31	31	0.4	0.72	141	4.3	105	1.54	655	13.1	27.1
P024	42	4.5	24	48	133	33	33	0.4	0.7	140	4.3	103	1.79	680	13.7	28.8
P024	45	4.3	20	40	119	31	35	0.3	0.67	141	4.7	105	2.06	1123	13	23.3
P024	47	4.1	21	38	122	32	32	0.3	0.64	143	4.2	106	1.88	870	12.3	20.7
P024	49	4.2	23	41	125	30	29	0.4	0.69	140	4.7	104	1.88	880	12.3	18.8
P024	52	4.3	26	41	151	31	27	0.4	0.63	142	4.3	105	1.88	1020	12.2	16.8
P024	55	4.2	20	39	125	31	26	0.4	0.68	144	4.1	106	1.65	776	12.4	14.8
P024	61	4.4	24	38	151	34	28	0.3	0.57	139	4.2	106	1.44	799	12.3	16.5
P024	63	4.1	27	48	132	31	32	0.4	0.66	142	4.3	105	1.43	779	12.5	17.5
P024	66	4.4	28	62	156	32	35	0.4	0.65	142	4.2	106	1.5	638	12.1	11.3
P024	68	4.1	21	52	130	32	36	0.3	0.72	144	4.1	106	1.84	810	12.3	22
P024	69	4.1	22	48	144	32	37	0.3	0.75	142	3.9	107	2.12	1080	12.1	20.8
P024	73	4.1	21	38	136	32	32	0.5	0.67	140	3.9	105	1.76	640	12.2	17.8
P024	77	4.2	18	30	139	33	28	0.5	0.68	143	4	106	1.51	530	11.8	15.1
P024	81	4.1	16	25	130	33	24	0.4	0.64	144	3.8	108	1.16	430	11.9	12
P024	83	4.2	26	26	313	32	24	0.4	0.61	141	4.6	107	0.94	259	12.1	11.8
P024	87	4.1	16	25	113	33	23	0.4	0.66	144	4.1	108	0.96	154	12.1	15.4
P024	89	3.9	17	24	132	32	23	0.4	0.65	142	3.9	109	1.06	148	11.7	19.4
P024	91	4.1	17	27	124	33	24	0.4	0.58	143	3.9	107	0.9	131	11.8	20.5
P024	93	4	17	29	123	34	26	0.3	0.61	144	4.3	108	1.43	200	12.1	21
P024	94	3.8	25	41	123	35	28	0.4	0.46	133	3.8	99	1.31	681	11.4	19.7
P024	95	3.7	17	40	127	31	29	0.6	0.5	141	3.9	106	1.28	634	11.3	17.9
P024	96	3.3	13	30	119	30	25	0.6	0.44	139	3.6	107	0.87	531	10.4	14.2
P024	97	3.2	15	26	112	29	25	0.6	0.42	139	3.9	105	0.64	479	10.2	13.8
P024	98	3.4	18	29	135	30	29	0.6	0.4	139	4	105	0.21	79	10.9	13.4
P024	99	3.3	16	26	118	31	26	0.6	0.47	138	4.2	102	0.1	0	10.4	11.8
P024	100	3.6	17	26	122	32	30	0.8	0.44	137	4.6	102	0.05	0	10.8	10.2
P024	101	3.6	14	23	125	32	30	0.6	0.42	136	4.3	102	0.04	5	10.7	7.4
P024	102	3.6	11	20	126	31	30	0.5	0.42	139	4.1	104	0.04	0	10.5	5.9
P024	103	3.7	11	17	127	30	31	0.3	0.43	137	3.9	103	0.03	12	9.9	3.8
P024	104	3.2	14	18	114	29	31	0.4	0.43	136	4.1	103	0.08	0	9	2
P024	105	3	20	33	121	32	46	0.3	0.39	138	4	101	0.03	8	8.7	2.9
P024	106	2.9	14	32	118	36	57	0.5	0.38	140	3.6	104	0.05	0	7.6	2.8
P024	108	2.8	8	20	106	30	46	0.4	0.36	140	4.2	103	0.09	0	8	2.5
P024	109	2.9	8	18	111	32	49	0.3	0.34	140	4.2	104	0.17	83	8.5	3.9
P024	110	3	11	19	128	31	50	0.3	0.31	141	4.1	105	0.09	0	8.7	2.8
P024	111	2.9	9	16	116	31	43	0.3	0.3	140	4.2	104	0.13	62	7.8	3.7
P024	112	3	11	18	114	28	42	0.4	0.33	140	4.3	105	0.12	61	7.6	4.2
P024	114	3.1	15	23	117	30	42	0.3	0.35	140	4.5	104	0.46	0	8.3	4.5
P024	115	3.1	16	27	128	31	41	0.3	0.32	139	4.3	104	0.5	356	8.1	2.7
P024	116	3	17	31	155	36	44	0.3	0.34	138	4.5	104	0.71	0	7.9	3.4
P024	117	3.1	16	30	159	35	42	0.3	0.31	138	4.7	104	0.94	682	7.2	2.2
P024	118	3.4	20	33	195	39	46	0.4	0.33	137	4.8	103	1.52	0	8	3.8
P024	119	3.3	22	37	185	39	45	0.4	0.33	136	4.6	103	0.97	611	7.4	2.5
P024	120	3	21	36	169	38	41	0.5	0.34	138	4.8	103	3.08	0	8	3.8
P024	122	3.4	24	33	225	41	38	0.4	0.35	138	4.5	104	1.15	696	8.3	2.8
P024	123	3.4	24	35	222	41	39	0.5	0.39	139	4.4	105	0.95	0	8.3	4.4
P024	124	3.5	23	34	240	46	36	0.4	0.39	139	4.5	105	5.8	5104	8.4	3.6
P024	126	3.4	22	32	227	40	32	0.4	0.45	137	4.6	104	1.48	1088	7.6	4.5
P024	127	3.4	27	37	220	45	34	0.4	0.47	137	4.9	104	1.19	0	7.9	4.1
P024	129	3.3	32	40	257	39	29	0.5	0.47	139	4.7	105	0.97	587	7.6	6
P024	131	3.4	26	36	211	37	26	0.4	0.51	140	4.2	106	1.03	726	7.3	5.6
P024	132	3.5	29	36	217	38	25	0.5	0.51	139	4.4	106	1.24	0	7.5	5.5
P024	133	3.2	27	34	202	36	24	0.4	0.53	140	4.4	107	0.99	663	7.3	5.5
P024	134	3.4	27	36	199	38	25	0.4	0.55	141	4.7	107	1.25	0	7.6	6.3
P024	135	3.6	28	36	201	38	25	0.4	0.55	140	4.6	105	1.28	0	7.8	6.5
P024	136	3.7	30	37	212	40	25	0.4	0.52	139	4.4	107	1.22	836	8.1	7
P024	138	4	33	41	215	41	30	0.6	0.64	140	4.5	106	1.54	1078	8.6	8.7
P024	140	3.7	30	36	194	39	27	0.4	0.6	140	4.5	108	1.62	1158	8.1	8.9
P024	142	3.7	26	33	189	40	26	0.4	0.56	142	4.5	109	1.89	0	8.6	9.3
P024	144	3.7	28	33	177	38	27	0.4	0.58	141	4.6	107	1.92	1390	8.6	9.9
P024	153	4.4	43	74	200	41	47	0.4	0.55	137	4.2	104	3.23	2584	9.7	9.6
P024	157	4.4	42	80	188	40	49	0.4	0.58	135	4	102	2.57	2210	9.4	8.6
P024	159	4.1	32	74	157	38	46	0.3	0.55	140	3.8	107	2.58	2010	9	8.2
P024	164	3.9	18	45	154	39	47	0.3	0.5	140	3.7	107	3.65	3176	9.7	8.5
P024	166	3.9	24	51	148	37	51	0.3	0.54	141	4	107	3.15	2470	9.7	7.1
P024	168	3.8	29	46	257	35	51	0.4	0.47	140	4.2	107	3.28	2886	9.7	7.2
P024	170	4.1	20	46	143	35	52	0.3	0.52	142	4.3	106	3.24	2550	10.6	7.1
P024	172	4.1	19	41	147	34	53	0.3	0.52	143	4.1	108	2.93	2310	10.4	7
P024	175	4	18	36	133	37	54	0.4	0.5	137	4.1	103	2.65	2100	9.9	6.1
P024	178	3.8	15	28	121	37	49	0.3	0.46	142	4	107	2.49	1990	9.9	5.7
P024	181	4.1	18	27	142	40	52	0.3	0.49	141	4.3	106	2.2	1730	10.1	6.1
P024	185	3.8	15	23	116	37	46	0.3	0.46	145	3.9	108	2.25	1710	9.8	5.7
P024	188	3.9	15	23	128	36	46	0.3	0.5	143	3.9	107	2.34	1800	10.3	5.4
P024	193	3.8	19	27	175	33	43	0.3	0.5	143	3.8	108	2	1470	9.6	5.4
P024	201	4.5	29	37	256	35	46	0.3	0.47	142	3.8	108	2.19	1590	11	5.6
P024	208	4.6	26	45	198	34	53	0.3	0.5	141	3.7	106	2.23	1620	11.3	5.9
P024	216	4.7	25	39	200	34	50	0.4	0.5	142	4	105	2.63	1860	11.3	5.9
P024	223	4.6	25	39	175	36	52	0.4	0.52	139	3.8	104	2.64	1880	11.2	6.9
P024	230	4.3	21	28	199	30	45	0.4	0.48	142	3.9	106	2.11	1520	10.7	6.8
P024	237	4.3	20	28	169	30	40	0.4	0.51	141	4.1	106	2.5	1790	10.8	7.5
P024	244	4.4	24	34	167	30	38	0.4	0.48	140	3.9	105	2.39	1760	10.9	7.9
P024	258	4.4	23	37	166	32	44	0.4	0.52	144	3.8	106	2.33	1780	11.4	7.9
P024	272	4.4	29	45	169	35	56	0.4	0.54	143	3.4	106	2.24	1690	11.9	8.1
P024	279	4.5	39	66	189	34	75	0.4	0.51	141	3.7	105	2.67	1970	12	8.1
P024	286	4.6	82	162	213	41	173	0.5	0.5	143	3.7	104	2.08	1440	12.4	7.4
P024	294	4.2	100	208	237	47	269	0.6	0.49	138	3.9	104	2.11	1350	11.8	6.9
P024	301	4.3	108	203	228	62	370	0.6	0.54	143	3.7	105	2.43	1530	12.6	7
P024	308	3.9	69	131	214	68	296	0.5	0.44	142	3.5	106	2.43	1482	11.6	7.4
P024	314	3.9	56	82	200	77	263	0.6	0.45	142	3.8	105	2.7	1782	11.8	8.1
P024	321	3.9	51	65	207	96	286	0.6	0.47	141	3.7	105	3.51	2404	12.2	10.2
P024	325	3.9	41	55	207	92	264	0.5	0.51	141	3.8	103	3.58	2300	12.2	10.6
P024	327	4	42	52	213	92	270	0.6	0.51	140	4.1	105	3.21	1960	12.8	11
P024	335	4	43	52	216	82	290	0.5	0.54	140	4	104	3.44	1880	12.4	10.1
P041	0	3.9	14	8	157	57	22	0.5	1.19	142	3.7	107	4.03	3184	15.4	11.4
P041	4	3.7	15	10	159	54	26	0.5	1.19	140	3.9	105	3.63	2310	15.1	14.1
P041	12	4.6	17	15	188	68	36	0.6	1.13	141	4.2	105	4.33	3226	16.2	16.4
P041	15	4.2	16	13	175	60	34	1	1.07	142	4.3	107	10.22	9760	15.4	15.6
P041	18		20	23	193	58	37	1.1	1.06	137	4.3	102	9.48	9101	15.8	12.4
P041	20		18	24	148	51	42	0.7	1.26	138	4	101	0.83	685	15	7.3
P041	21		20	25	154	55	44	0.5	1.24	137	4.3	100	0.86	611	14.8	6.1
P041	22		21	28	159	58	48	0.6	1.17	136	4.7	102	5.51	5179	13.7	5
P041	25	3.8	21	36	153	58	48	1	1.29	137	4.2	103	0.92	794	13.9	1.9
P041	27		17	28	143	65	54	0.8	1.31	136	4.5	103	0.76	615	13.3	2.3
P041	29		14	20	154	70	57	0.7	1.28	137	4.4	105	0.82	574	12.3	3.2
P041	32	3.9	18	18	249	82	64	0.5	1.3	139	4.6	103	3.34	2405	13.3	7.3
P041	34		17	15	241	78	63	0.4	1.25	139	4.2	105	3.95	2153	12.4	12.1
P041	36		17	14	239	77	64	0.4	1.23	140	4.4	105	3.44	1892	11.9	16.9
P041	46	3.4	17	11	203	63	51	0.4	1.2	143	4.3	109	2.65	1842	11.8	29.6
P041	49		15	10	186	63	51	0.4	1.19	143	4	107	2.94	1852	11.8	25.1
P041	51		16	10	192	68	50	0.4	1.14	142	4.4	105	2.39	1440	12	19.5
P041	53	3.3	18	8	193	69	51	0.5	1.07	139	4.1	105	1.68	1562	11.7	15.8
P041	54		19	9	194	69	50	0.5	1.08	141	4.3	105	1.71	1633	12	14.3
P041	55		20	9	216	68	53	0.6	1.08	139	4.3	102	1.54	1378	11.9	13.6
P041	56	3.3	19	9	232	65	52	0.6	1.02	134	3.9	100	4.48	4234	11.1	11.6
P041	57		19	9	243	57	52	0.7	1.14	136	4.4	102	1.95	1736	11.3	9.7
P041	58		13	10	201	52	54	0.5	1.15	136	3.9	101	1.12	510	10.5	10.5
P041	59		12	11	212	54	57	0.5	1.09	137	4.6	99	1.1	520	11.4	11
P041	60	3.6	15	11	266	60	61	0.4	0.98	138	4.2	100	1.52	996	12.1	12.7
P041	62		18	17	202	55	58	0.5	0.99	140	3.8	99	1.85	463	11.7	12.2
P041	64		22	20	226	60	63	0.6	0.92	137	3.7	99	1.62	324	12.2	11.2
P041	66		25	23	252	62	64	0.7	0.95	137	4	100	5.36	3710	12.6	8.9
P041	67	3.8	23	23	217	63	64	0.6	0.91	138	3.7	102	4.28	3020	12.7	8.1
P041	69		20	21	217	69	67	0.6	0.98	140	4	102	1.72	843	13.4	6
P041	71		20	18	198	68	62	0.6	1.13	140	4.3	103	1.65	825	12.7	3.8
P041	74		21	15	184	57	60	0.7	1.08	142	4.1	107	1.13	400	11.8	1.7
P041	76	3.9	21	17	194	58	61	0.8	1.15	142	4.1	106	4.17	3400	11.6	2.8
P041	78		18	14	173	55	60	0.6	1.11	141	4.1	106	1.43	794	10.7	1.1
P041	81	3.7	17	14	168	53	59	0.7	1.1	139	4	105	1.1	182	9.9	1.4
P041	83		14	11	163	52	57	0.7	1.12	139	3.8	106	0.89	85	8.7	2.3
P041	85		14	10	151	51	53	0.7	1.11	141	3.9	107	0.67	40	7.9	2.8
P041	88	3.7	12	10	142	51	52	0.8	1.2	140	3.7	105	0.56	20	8.3	2.8
P041	90		13	11	141	45	59	0.7	1.18	139	3.7	106	0.53	13	7.8	1
P041	92	3.7	13	9	141	46	57	0.8	1.25	138	3.8	105	0.45	9	8.2	2
P041	95	3.7	12	9	131	47	61	0.7	1.24	139	3.7	105	0.43	20	7.5	2.3
P041	97		11	9	128	45	55	0.8	1.23	141	3.9	107	0.45	27	7.9	3.5
P041	99		13	8	160	49	60	0.9	1.23	137	4.2	105	0.49	34	9.7	1.5
P041	101		12	7	182	48	55	0.7	1.24	140	4.1	105	0.45	80	8.7	2
P041	103	3.8	11	8	123	47	58	0.7	1.24	139	3.8	106	0.56	101	8.4	3.8
P041	105		10	7	115	47	56	0.7	1.26	139	3.9	106	0.73	201	7.9	1.5
P041	107		10	7	114	49	56	0.6	1.24	140	3.7	106	0.85	360	7.5	2
P041	109	3.7	12	8	124	51	54	0.7	1.23	140	3.7	106	1.03	577	7.4	3.1
P041	111		13	9	134	55	60	0.8	1.22	140	3.8	106	2.05	1087	7.9	1.7
P041	113		12	9	133	56	64	0.8	1.27	139	3.9	105	2.56	1613	8	2.7
P041	116	3.9	12	9	141	54	56	0.7	1.28	139	4	107	2.17	1465	6.8	4.7
P041	118		12	8	134	56	57	0.8	1.25	140	3.9	106	2.79	2106	8	3
P041	120		12	9	147	59	54	0.7	1.2	140	3.9	106	3.79	2956	7.8	5
P041	123	3.9	14	10	152	54	58	0.9	1.2	139	3.8	107	1.52	692	9.1	2.5
P041	125		13	9	161	52	54	0.9	1.24	141	3.5	106	7.45	6184	8.8	4.6
P041	127		15	11	179	56	54	0.7	1.2	137	3.7	107	2.57	1632	9.1	3.7
P041	130		16	12	161	52	57	1	1.24	140	3.7	105	1.21	569	8.5	5.8
P041	134		18	14	188	63	63	1	1.27	139	4.1	107	2.27	1101	8.6	3.4
P041	138	4.1	17	13	206	50	56	1	1.21	142	3.9	108	1.43	708	8.2	4.6
P041	145	4	16	14	194	48	54	1.1	1.19	142	3.8	107	1.33	672	8	3.6
P044	0		18	17	205	137	50	1.3	0.54	141	5.6	105	2.93	1377	9.5	106.5
P044	2		28	27	183	194	73	1.4	0.58	138	5.1	102	3.57	1530	9.5	111
P044	6		24	25	302	225	122	0.8	0.57	138	5.5	102	3.52	1408	9.6	123
P044	11		22	22	242	183	140	0.7	0.55	139	5.5	103	5.4	3375	10.1	114.4
P044	18		19	17	199	142	101	0.6	0.51	138	5.8	105	4.49	2425	10.1	134.3
P044	25	3.8	21	17	245	146	108	0.5	0.47	140	5.5	106	4.9	3234	10.2	200
P044	32		25	21	290	172	168	0.5	0.53	137	5.9	102	4.17	2106	10.6	235.2
P044	39		17	13	235	135	98	0.4	0.51	139	5	108	5.87	3551	10.9	199.9
P044	46		25	11	350	126	94	0.5	0.51	141	5.5	106	4.63	2616	10.5	151.2
P044	53	3.6	17	10	221	117	69	0.6	0.48	141	4.6	105	3.82	1776	10.7	131.1
P044	60		17	12	229	124	73	0.5	0.53	140	4.5	104	5.56	3531	10.9	90.6
P044	68		19	46	206	181	188	0.4	0.54	143	4.5	106	5.11	3322	10.4	83.5
P044	74		15	16	198	130	118	0.5	0.55	141	4.6	106	3.84	2112	10.1	135.7
P044	77	3.3	17	12	280	127	104	0.7	0.49	140	4.8	105	3.32	1494	10.8	152.6
P044	81		18	10	300	123	85	0.6	0.5	141	5.5	105	3.18	1542	11.2	126.9
P044	84	3.7	15	10	188	127	86	0.6	0.51	142	4.6	106	3.29	1036	11.5	101.6
P044	88	3.7	17	12	170	136	80	0.6	0.53	141	4.3	104	2.74	726	11.5	44.8
P044	89		14	11	142	127	74		0.52	141	4.2	105	3.01	662	10.9	36.7
P044	90		18	15	157	127	79		0.64	141	4.2	106	2.56	499	10.6	27.7
P044	91	3.3	63	69	200	153	137	0.6	0.44	142	3.8	106	2.43	1580	10.4	21.3
P044	92		59	80	174	147	132	0.7	0.45	141	3.7	107	2.3	1852	10	16.4
P044	93		38	63	152	144	129		0.4	134	3.8	101	1.97	1860	10.3	13.4
P044	94		56	83	269	145	146		0.43	140	4.5	107	8.06	8010	9.9	10.6
P044	95	2.8	66	114	166	148	198	1.1	0.44	140	4	105	7.93	7880	9.7	9.6
P044	96		61	107	141	130	198		0.44	141	4	107	1.18	1145	9.5	7.1
P044	97		65	118	234	148	215		0.42	142	3.4	105	0.76	733	12	7.2
P044	98		58	120	191	166	263		0.37	140	3.6	104	0.33	286	12.4	5.2
P044	99		60	127	179	182	287	1.3	0.38	141	3.9	109	0.22	194	12	3.9
P044	100		52	118	167	184	284	1.2	0.34	140	4	107	0.15	100	11.7	2.9
P044	101		51	119	164	197	301	1	0.33	140	3.9	106	0.13	80	11.7	1.8
P044	102	3.2	48	114	164	214	312	1.1	0.34	141	4.1	106	0.12	50	11.5	6.6
P044	103		48	108	152	216	286	1	0.34	140	4.3	106	0.12		10.7	4.3
P044	104		44	102	150	233	269	1.3	0.32	140	4.2	105	0.11	61	10.3	2.7
P044	105	3.1	35	90	145	247	262	1.1	0.32	138	4.1	104	0.12	89	10.4	1.3
P044	106		29	72	135	222	223	0.8	0.33	138	4.4	104	0.15	87	8.8	4
P044	107		26	66	118	232	224	0.8	0.34	138	4.8	104	0.44	340	9	2.3
P044	109	3	16	41	114	220	195	0.5	0.36	139	4.3	103	1.5	1268	9	3.8
P044	110	3	16	34	148	211	179	0.3	0.36	140	4.2	104	2.68	2117	8.9	7.6
P044	111		18	29	217	203	161		0.34	140	4.8	106	3.86	3185	8.7	11.4
P044	113		21	25	260	202	151	0.3	0.38	139	4.9	106	1.64	828	9.3	14.2
P044	114		14	21	139	197	135	0.3	0.44	143	4.1	106	8.13	6240	8.4	12.8
P044	116	2.9	14	18	141	187	119	0.3	0.42	142	4.1	107	3.72	2269	8.6	14
P044	118		17	19	150	184	112		0.45	143	4	105	2.65	1206	8.8	17.3
P044	120		16	16	164	172	101		0.44	143	4	107	2.15	935	8.9	24.2
P044	123	3.1	17	16	166	163	92	0.3	0.49	143	3.6	107	2.17	1031	9.8	39.7
P044	125		17	15	175	146	80		0.47	143	3.6	105	2.74	1754	8.5	38.1
P044	127		19	14	182	159	85		0.49	143	3.6	105	2.83	1571	9.3	44.8
P044	128		20	16	173	157	85		0.52	144	3.5	104	3.79	2230	9.6	46.8
P044	130		22	17	203	151	84		0.54	144	3.8	105	2.99	1350	9.5	43.5
P044	132	3.2	24	21	173	154	100	0.4	0.58	144	3.8	107	2.88	1570	10	43.6
P044	134		21	18	183	163	110		0.58	145	4.5	106	3.91	2385	10.6	43.3
P044	137		18	17	156	155	123		0.63	142	4.5	103	5.07	2960	10.7	37.9
P044	140	3.7	18	15	155	157	138	0.5	0.64	140	4.3	103	7.26	5445	11	39.3
P044	144		17	13	147	154	124		0.68	143	4.4	106	6.48	4082	10.7	38
P044	147	3.2	16	12	147	137	104	0.4	0.68	143	4.4	107	4.9	3063	9.9	33.2
P044	149		14	10	143	138	99		0.64	143	4.1	108	5.12	3100	9.6	32.7
P044	159		14	9	150	124	78		0.62	141	4	106	4.78	2844	9.6	31.5
P044	165	3.8	14	10	154	140	105		0.63	143	3.9	107	5.39	3072	10.1	31.6
P044	168	3.8	14	10	162	134	107	0.5	0.64	140	3.7	105	5.05	3560	9.4	29.1
P044	172	3.5	13	8	142	122	96		0.59	141	3.9	106	4.56	2964	9.8	28.2
P044	175		17	13	146	131	116		0.6	139	4.2	104	4.39	2612	9.9	25.5
P044	180	3.6	16	17	159	139	142		0.65	140	4.1	104	3.69	2380	9.6	23.2
P044	183		24	23	194	140	164		0.59	142	4.2	104	3.73	2294	9.5	18.7
P044	193	3.3	46	71	266	223	309	0.5	0.55	140	4	105	1.15	109	9.3	14.6
P044	195	3.2	38	52	307	229	302	0.6	0.56	140	4	104	1.83	897	8.4	12.2
P044	200	2.9	21	38	381	244	330	0.5	0.6	139	3	102	1.79	1020	7.1	11.9
P044	202	2.4	26	29	446	223	299	0.5	0.58	137	3.1	103	1.63	709	6	8.3
P044	202
P044	203		17	22	368	194	269	0.5	0.64	132	3.8	99	1.81	778	5.3	6.1
P044	204		25	19	433	189	259	0.7	0.7	129	3.2	98	1.98	762	5	5.1
P044	205		16	16	366	187	259	0.5	0.75	127	3.1	96	1.57	680	5.1	5
P044	206		16	16	386	199	285	0.6	0.72	127	3.6	97	1.53	650	5.7	5.4
P044	207	2.2	15	14	443	199	289	0.5	0.7	133	3.9	102	1.51	732	7.3	4.6
P044	209		12	11	308	153	218	0.5	0.66	138	3.5	104	1.96	1274	4.5	3.8
P044	209	2.3	12	11	307	157	216	0.5	0.65	137	3.4	104	2.24	1445	4.6	3.9
P044	210												2.32		4.7	3.5
P044	211		12	11	310	158	214	0.5	0.62	141	3.3	106	2.61	1840	4.8	3.4
P044	211												2.51		4.7	3.3
P044	212		13	10	339	157	207	0.5	0.61	139	3.8	104	3.01	1990	4.6	3.3
P044	214		11	9	297	141	189	0.5	0.57	141	3.5	106	2.76	2180	4.6	2.7
P044	215	2.6	10	9	280	143	189	0.5	0.56	140	3.4	107		2813
P044	215												3.29		4.4	2.8
P044	216		9	8	269	130	170	0.4	0.58	138	3.2	102	2.13	1576	4.4	2.6
P044	218		12	12	252	147	220	0.5	0.56	138	4	107	2.04	1499	4.8	2.8
P044	221		9	11	218	131	196	0.4	0.59	139	3.4	105	1.97	1399	4.6	3.3
P044	223		9	10	227	130	193	0.5	0.63	139	3.4	104	1.96	1421	4.9	3.8
P044	225		9	11	207	120	184	0.4	0.61	140	3.5	106	2.14	1519	4.6	3.8
P044	228		10	13	212	111	187	0.4	0.56	141	3.7	104	2.08	1300	5	4.2
P044	230		12	15	220	116	190	0.5	0.61	140	3.5	105	1.99	1154	5.3	4.6
P044	232		11	15	207	114	193	0.6	0.58	140	3.7	104	2.14	1348	5.6	5.2
P044	235		13	17	219	108	202	0.6	0.62	140	3.6	104	1.81	1086	5.4	5.1
P044	238		11	16	199	98	207	0.5	0.57	139	3.8	105	1.96	1225	5.2	5.1
P044	240		9	11	216	97	188	0.5	0.57	140	3.9	105	1.75	960	5.5	5.3
P044	242	3.3	10	11	213	98	187	0.5	0.6	141	3.5	105	1.66	979	5.7	5.7
P044	244		11	12	222	98	215	0.5	0.61	139	3.4	105	1.79	1092	5.2	5.1
P044	246		10	11	239	97	202	0.5	0.64	141	3.7	105	1.68	932	5.5	5.1
P044	250		9	11	221	88	189	0.4	0.65	140	3.6	106	1.56	850	5.4	5
P044	253		7	8	221	90	178	0.4	0.62	141	3.7	105	1.41	670	5.6	5.2
P044	256		9	7	229	89	165	0.4	0.61	140	3.7	106	1.71	881	5.6	5.5
P044	258												1.45	653	4.7	4.6
P044	259		8	8	216	84	159	0.4	0.6	138	3.9	104	1.49	663	5.2	5
P044	263		8	7	242	78	128	0.4	0.64	140	4.1	106	1.94	776	4.9	5.1
P044	266		7	5	212	70	110	0.3	0.64	141	4.1	107	1.38	531	4.6	4.9
P044	267		7	5	226		108	0.6	0.6	139	4.1	104	1.63		6.6	4.8
P044	277		9	5	262	77	98	0.3	0.63	142	4	107	1.55	611	5.9	5.5
P044	284		9	6	218	79	93	0.4	0.63	140	4.4	106	1.64	804	6.7	4.2
P044	293		131	122	294	248	480	0.4	0.65	139	3.6	104	5.99	3504	7.6	2.8
P044	294	3.2	55	102	265	229	481	0.4	0.6	138	4.1	104	7.03	4499	7.1	2.8
P044	300	3.4	14	24	292	241	364	0.4	0.58	139	4	103	8.92	4861	8.7	3.1
P044	305		16	18	289	212	316	0.3	0.62	139	3.9	103	7.7	4351	8.1	3.2
P044	312		38	49	317	343	433	0.3	0.63	138	4	102	16.99	10109	7.5	3.8
P044	314		49	62	329	384	520	0.5	0.62	134	4.3	100	19.77	12060	8.7	2.9
P044	319		17	29	276	367	497	0.5	0.64	135	4.5	100	12.9	8901	8.1	2.2
P044	326		21	24	283	360	541	0.4	0.66	137	3.9	102	9.64	5398	6.9	3.6
P035	1	4	47	90	179	86	29	1	0.74	142	4.2	108	2.18	1232	11.8	30.1
P035	3		39	75	169	89	28	0.7	0.73	143	4.3	110	2.1	1134	11.4	23.4
P035	8	4.2	39	65	205	112	26	0.7	0.71	143	3.7	110	1.44	598	11	8
P035	10	3.7	27	51	169	89	25	0.7	0.66	143	3.9	108	1.19	422	10	3.8
P035	11		31	53	177	91	28	0.7	0.75	143	4	108	1.17	345	10.2	3.5
P035	12	3.8	33	56	166	88	28	0.6	0.69	143	3.9	108	1.02	224	10.1	2.6
P035	14		30	57	181	99	35	0.6	0.65	140	4	108	1.02	80	10.7	1.8
P035	15	4.3	28	55	173	94	36	0.6	0.69	141	4.4	106	0.83	54	10.6	4.3
P035	17	4	24	46	148	92	37	0.9	0.69	141	4.3	108	0.73	40	10.1	2.4
P035	18												0.77	0	9.4	1.6
P035	19	4	17	35	140	91	39	0.9	0.67	142	4	108	0.95	5	8.8	3.4
P035	22	4	15	31	132	104	45	0.7	0.69	140	4.1	107	0.82	74	9	1.2
P035	23	4	16	32	140	109	47	0.5	0.69	141	4.4	107	0.77	42	8.9	3.9
P035	25	3.9	15	30	134	98	44	0.5	0.74	141	4.3	107	1.12	218	8.1	1.9
P035	26		17	31	157	102	46	0.5	0.77	140	4.1	107	1.3	319	8.2	4.9
P035	27		14	27	147	92	42	0.4	0.73	142	4.4	108	1.32	390	7.2	6.2
P035	29	3.8	20	33	158	91	43	0.6	0.69	142	4.3	108	1.37	212	8.7	7.9
P035	30		18	33	155	87	41	0.4	0.61	140	4.3	107	1.18	183	8.3	6.3
P035	30
P035	31	3.8	16	29	160	88	40	0.4	0.64	143	3.9	109	1.27	178	7.8	5.1
P035	32	3.9	20	34	177	81	42	0.5	0.64	142	4	106	1.37	560	8	7.2
P035	33	3.9	24	41	194	81	41	0.6	0.62	143	3.5	108	1.03	731	7.8	5.3
P035	34		20	37	212		38	0.9	0.67	141	3.4	107	2.54		9.2	7.8
P035	35	4.1	16	38	229	83	41	0.8	0.57	139	4.5	104	2.35	2270	9.1	6.3
P035	36	4.1	17	35	213	76	39	0.6	0.6	138	4.1	105	0.94	940	9.1	4.2
P035	37	3.9	16	32	206	69	35	0.7	0.56	139	3.9	106	0.09	85	8.3	5.5
P035	38	3.6	15	29	182	67	35	0.7	0.58	138	3.3	104	0.01	8	8	3.6
P035	39	3.3	15	25	181	61	32	0.7	0.63	138	4.4	106	0.01	2	8.5	5.3
P035	40	3.5	15	23	203	63	33	0.7	0.55	136	4.8	106	0.01	0	8.7	3.8
P035	41		16	25	221	66	35	0.6	0.49	138	5	105	<0.01	0	9.4	5.9
P035	42		15	22	203	59	32	0.7	0.5	136	4.9	103	0.01	0	10	3.4
P035	43	3.6	14	21	205	56	30	0.6	0.49	136	5	105	0.13	0	9.3	2.2
P035	44	3.3	14	20	205	52	29	0.5	0.46	137	4.7	107	<0.01	0	8.3	4
P035	45	3.2	14	19	191	51	27	0.5	0.45	136	4.4	106	0.01	0	7.5	2.7
P035	46	3.2	15	20	207	52	29	0.6	0.49	140	4	108	0.01	0	8.6	5.1
P035	47	3	15	21	192	53	38	0.7	0.43	139	4.1	107	0.01	0	7.9	3
P035	49	3.3	13	23	173	60	62	0.9	0.43	138	3.6	103	0.01	0	8.9	2.9
P035	50	3.1	15	24	167	65	77	1.1	0.44	137	3.5	105	0.02	0	9.6	4.2
P035	51	3.1	14	26	157	68	88	1	0.42	139	4.1	106	0.02	0	8.6	2.6
P035	52	3.2	15	27	152	75	100	1.1	0.42	139	4.2	107	0.02	0	9.1	3.6
P035	53	3.2	13	27	145	78	102	1	0.43	137	4.1	106	0.02	0	8.6	2.1
P035	54	3.3	16	31	157	87	112	1.2	0.45	137	4.1	105	0.03	9	9.9	3.3
P035	55		18	35	168	89	111	1.1	0.44	138	3.9	106	0.08	0	9.3	5
P035	56	2.9	21	40	157	80	93	0.8	0.47	136	3.5	103	0.14	70	8.3	3.6
P035	57	3.2	21	41	177	79	87	0.7	0.47	139	3.6	105	0.3	137	8.4	2.1
P035	58	3.2	21	38	208	79	76	0.7	0.45	137	4.2	105	0.44	264	8.4	2.9
P035	59	3.1	20	33	215	80	77	0.7	0.46	136	4	104	0.8	504	8	2.5
P035	60	3.1	21	33	273		85	0.8	0.46	136	4.1	106	1.83	1226	9.6	2.1
P035	61	3.1	21	33	291	91	73	0.9	0.41	136	3.8	105	2.82	1974	9.3	0.7
P035	62	3	21	32	307		67	0.9	0.42	137	4.3	105	4.59	2420	8.7	1.6
P035	63		21	33	320	101	73	0.9	0.43	139	4.4	107	3.51	1370	8.5	3.2
P035	64	3.2	21	31	306	107	83	1	0.38	136	4.7	105	2.32	731	8.6	3.9
P035	65	3.3	22	31	314	118	99	1	0.44	139	4.5	106	2.24	538	8.8	3.1
P035	67	3.1	20	23	311	109	60	1	0.48	136	4.6	105	3.85	1636	7.9	6.5
P035	68	3.1	16	19	293	112	49	1.1	0.48	138	4.4	107	4.59	2570	8.9	5.5
P035	69	3.4	17	19	359	124	44	1.2	0.41	138	4.8	108	5.88	3490	9.3	7.5
P035	70	3.3	12	18	304	118	39	1	0.45	138	4.4	107	6.45	4230	9	8.2
P035	71	3.6	13	17	342	133	36	1.1	0.48	140	4.1	107	9.82	7021	9.6	8.5
P035	73		13	15	330	118	26	0.9	0.49	140	4.1	106	10.85	8463	9.1	11.5
P035	75	3.8	20	39	396	114	33	1.1	0.53	140	4.1	106	8.87	6786	9.3	13.9
P035	78	3.5	15	27	362	109	24	1.1	0.53	141	4.1	107	8.66	7188	10	12.3
P035	79		15	28	353		25	1.4	0.57	143	4.1	106	8.71	7447	10.6	12.1
P035	80		13	25	312	107	22	1.1	0.54	141	3.8	107	9.9	8564	10.3	13.1
P035	81		13	23	328	104	22	1.2	0.54	141	3.6	105	9.31	8007	10.2	12.2
P035	82	3.8	13	26	317	105	22	1.1	0.51	140	3.8	106	11.14	9803	10.7	13.6
P035	84		16	26	309	96	20	1.1	0.53	140	3.5	104	11.17	0	10.3	11.8
P035	85	3.8	12	26	282	99	20	1	0.51	141	4	105	12.05	11207	10.9	13.3
P035	86		12	27	286	98	22	1.3	0.6	142	4	105	11.8	10443	11.2	13.6
P035	87	3.8	10	24	271	99	23	1	0.57	142	4.2	106	12.92	11563	11.1	12.7
P035	88		11	25	267	93	21	1	0.67	141	4	106	12.47	10163	11.4	12.1
P035	89	3.8	10	23	249	91	20	0.9	0.52	142	3.7	105	11.31	9274	10.8	10.5
P035	90	3.8	11	22	254	92	22	0.9	0.55	142	4.1	109	9.8	7860	11.3	10.5
P035	92	3.8	9	22	249	90	21	0.9	0.59	141	4.1	106	10.91	8400	11.3	11
P035	94	3.7	10	22	257	82	21	0.9	0.59	141	4.1	106	9.26	7640	11.2	11.3
P035	96	4	11	22	266	89	22	0.9	0.56	142	3.6	106	8.07	6658	11.4	13
P035	99	4.1	9	21	238	96	24	0.7	0.6	139	4.2	105	9.33	8024	12.3	15.1
P035	101	4.3	11	24	277	104	27	0.8	0.65	141	4.6	105	9.61	8601	12.5	14.5
P035	103	4.1	11	22	282	104	28	0.8	0.71	138	4.2	104	9.52	8235	12.5	14.5
P035	106	4.3	10	22	294	110	29	0.6	0.67	140	4.3	105	10.65	9106	12.7	15.1
P035	117	4.3	11	29	438	93	31	0.6	0.66	141	4.2	107	9.61	8553	11.9	18.2
P035	124	4.1	10	24	368	92	29	0.6	0.67	144	3.6	109	9.73	8368	11.5	18.1
P035	129	4	11	27	371	97	26	0.6	0.66	144	3.5	105	10.69	9461	11.7	18.9
P035	134	4.1	9	24	369	102	27	0.5	0.58	142	3.5	105	10.45	測定不能	11.7	18.2
P035	138	4.2	12	26	406	108	29	0.7	0.62	144	3	107	10.48	9065	11.6	21.2
P035	144	4.3	11	25	387	122	31	0.7	0.63	143	3.1	106	12	9840	11.8	20.7
P035	148		9	19	347	123	29	0.5	0.56	143	2.9	108	10.93	9509	11.2	19.8
P035	152	3.9	11	19	334	123	29	0.9	0.7	141	2.9	105	7.41	6187	11.6	19.4
P035	158	4.2	10	19	316	145	34	0.6	0.78	141	3.7	105	12.9	11675	11.4	25.1
P035	165	4.1	11	21	289	133	28	0.6	0.71	141	3.8	106	11.82	10461	11.3	23.5
P035	173	4.1	17	22	339	103	26	0.7	0.81	139	3.5	104	11.63	9362	12.4	23.7
P035	179	4.7	14	17	268	138	31	0.7	1.13	136	4.2	99	10.37	7622	14.1	24.3
P035	189	4.2	15	17	234	131	24	0.6	0.96	137	3.7	98	11.88	8320	13.6	23
P035	190	3.4	11	12	160	98	19	0.5	0.8	138	3.7	103	6.81	5550	10.8	19.1
P035	193	3.5	20	19	154	90	22	0.4	0.69	143	3.7	107	6.9	5460	10.3	18.5
P035	197	3.7	19	27	166	83	24	0.5	0.7	142	3.4	109	7.09	5778	11.2	19.5
P035	200	3.6	18	27	162	71	27	0.5	0.71	145	3.6	109	5.3	3870	10.4	16.8
P035	205	4.2	20	37	191	75	54	0.5	0.65	145	3.2	107	6.45	5040	11.1	18.3
P035	208	3.5	17	30	170	60	40	0.4	0.64	145	3.1	108	5.44	4060	9.6	13.9
P035	211	4.4	23	48	217	71	62	0.6	0.72	145	3.3	107	7.19	5932	11	17.9
P035	221	4.3	17	30	239	75	53	0.5	0.71	144	3.3	107	8.92	7716	11.5	23.6
P035	228	4.3	20	34	234	72	63	0.6	0.71	144	3.7	108	8.74	7822	11.7	22.6
P035	242	4.3	18	33	203	76	55	0.5	0.74	143	3.7	108	8.3	6931	10.8	23.1
P035	248	3.8	18	25	217	73	45	0.6	1.87	137	3.9	105	10.81	7999	13.5	18.9
P035	253	4.3	15	15	193	81	43	0.5	1.01	135	4	100	11.14	8968	13.5	31.3
P035	256	4.5	15	18	171	80	36	0.5	1.21	136	3.5	102	8.84	6000	13.3	40.3
P035	257	3.9	14	16	168	72	30	0.5	0.97	139	3.7	105	8.72	7630	11.5	35.2
P035	260	3.6	15	17	160	62	26	0.4	0.83	142	3.9	108	7.56	6124	10.1	30.1
P035	263	3.5	16	19	143	64	25	0.5	0.92	139	4.1	107	6.62	4130	10.2	26.4
P035	283		19	19	189	68	30	0.6	0.66	143	3.8	109	6.99	4648	10.5	21.8
P035	289	3.6	15	15	168	66	29	0.5	0.8	143	3.6	109	7.28	5860	9.9	17.5
P035	292		15	14	180	63	29	0.4	0.79	142	3.3	109	4.75	2945	9.8	19.6
P035	295	3.6	17	15	179	61	34	0.5	0.76	140	3.8	109	4.5	2948	9.5	20.4
P035	298		17	14	197	69	33	0.5	0.8	140	3.9	109	6.03	4131	9.8	24.2
P035	302	3.9	17	15	202	69	34	0.4	0.83	142	4.1	109	6.98	4886	9.4	26.9
P035	305	4.4	19	17	231	78	42	0.5	0.88	141	4	108	5.35	3070	10.1	31.6
P035	309	4.2	17	14	202	72	39	0.5	0.83	141	3.5	108	5.13	3470	9.1	31.4
P035	311	4.3	19	15	240	70	45	0.5	0.86	141	3.7	109	3.98	2746	9.4	34.3
P035	316	4.5	17	14	228	80	41	0.5	0.88	142	4.1	109	4.52	3320	10.1	33.9
P021	1		14	10	198	75	20	1.6	0.94	140	4	105	1.23	295	7.2	4.3
P021	4		15	9	230	84	21	1.6	1.02	141	4.3	104	1.46	321	8.7	3.2
P021	5	3	16	9	236	84	22	1.6	1.03	140	4	106	1.21	376	8.4	3.2
P021	6		13	7	187	68	19	1.2	1.04	140	3.7	105	1.23	344	7.1	3
P021	15		15	12	198	86	26	0.8	0.89	140	4	105	1.12	345	7	1.8
P021	21	3	15	14	225	91	48	0.8	0.91	138	3.8	104	1.16	253	7.4	1.4
P021	28		11	8	204	87	54	0.9	0.92	140	4.2	106	0.99	198	6.9	0.9
P021	35		14	10	241	107	76	0.9	0.95	138	4.5	104	1.03	149	7.5	0.9
P021	42		14	12	242	108	86	0.9	0.89	138	4	104	0.93	172	6.5	0.7
P021	49	3	11	8	211	84	64	0.9	0.89	138	4.1	105	0.76	83	5.5	0.5
P010	0		15	17	122	63	50	0.7	0.55	136	4.2	103	0.9	176	9	2.2
P010	2		13	15	111	76	52	0.5	0.64	137	4.3	105	0.69	104	8.1	2.8
P010	4		9	12	100	82	48	0.4	0.66	137	4.4	104	0.49		7.1	3.7
P010	5		10	12	102	89	48	0.6	0.67	138	4.5	105	0.6	90	8.1	2.6
P010	7		11	12	97	97	48	0.4	0.62	137	4.6	105	0.45	36	7.7	3.8
P010	9		9	10	93	96	50	0.4	0.62	137	4.5	105	0.45	83	8.4	5.9
P010	11		10	11	104	98	53	0.2	0.64	137	4.4	106	0.85	366	8.4	12.2
P010	14		18	21	116	95	61	0.2	0.64	139	4.5	106	1.83	805	8.4	36.1
P010	16		15	20	125	94	63	0.2	0.63	139	4.6	106	3.1	1907	8.9	48.9
P010	21	3.5	15	20	129	89	65	0.2	0.73	142	4.6	108	2.18	1243	9.8	74.6
P010	23		11	15	127	80	59	0.2	0.67	143	4.2	108	2.55	1530	9.3	67.8
P010	25		10	11	121	67	56	0.4	0.65	139	4.1	107	4.22	3210	9.7	61.7
P010	28		10	9	129	53	48	0.6	0.56	138	3.5	105	2.76	2240	8.8	35
P010	30		13	10	144	57	53	0.5	0.51	138	4.1	105	1.52	1080	9.2	23.2
P010	32		11	10	136	64	62	0.6	0.54	138	4.3	103	0.69	90	9.3	14.4
P010	34		10	9	122	68	70	0.5	0.64	137	4.6	102	0.52	10	8.6	7.1
P010	36		11	10	113	75	70	0.4	0.66	135	4.5	102	0.55	0	8.1	2.3
P010	38		12	10	110	79	71	0.4	0.72	135	4.4	101	0.55	0	8	1.7
P010	40		12	11	106	82	75	0.3	0.78	136	4.2	102	0.61	20	8.4	7.5
P010	42		10	10	105	68	65	0.2	0.72	140	4.2	107	1.36	204	7.8	20.7
P010	44		11	10	128	68	72	0.2	0.72	141	4.4	108	2.77	1219	8.3	41.8
P010	46		10	9	111	63	70	0.2	0.65	142	4.1	112	2.36	1168	7.9	53.6
P010	49		13	11	115	62	81	0.2	0.65	143	3.6	110	2.2	1199	8.4	44.7
P010	50		17	13	135	65	94	0.2	0.61	141	3.6	108	2.01	804	8.9	41.2
P010	52	3.1	14	13	133	61	90	0.2	0.5	142	3.8	110	3.99	2920	8.6	34.6
P010	119	3.8	21	25	216	101	257	0.3	0.55	145	3.1	107	5.44	3340	7.3	32.8
P010	122		14	15	142	77	178	0.3	0.54	146	3.5	111	4.18	2350	6.8	28
P010	127	2.8	19	17	151	79	170	0.3	0.51	145	3.5	111	5.05	3180	8.7	20.4
P010	130		22	21	161	85	175	0.3	0.49	144	3.4	109	3.2	1520	9.2	21.5
P010	133	3.3	30	30	161	88	192	0.3	0.54	145	3.9	109	3.35	1330	9.6	24.4
P010	136		22	27	150	79	164		0.52	141	4.3	108	4.11	2100	8.7	23.2
P010	138		38	38	169	71	156		0.52	141	4.4	107	3.71	2300	8.7	22.3
P010	140	3.6	31	37	157	77	168	0.4	0.54	139	4.5	104	5.26	4655	8.9	20.3
P010	142		25	30	141	84	171		0.56	139	4.5	103	2.19	1250	9.2	16.2
P010	144		19	24	138	91	176		0.65	138	4.3	104	1.61	539	8.7	10.6
P010	147	3.9	16	17	127	91	163	0.4	0.71	138	3.4	102	1.51	10	8.3	2
P010	149	3.5	14	14	114	80	138	0.3	0.62	139	4	106	0.81	0	6.8	3.1
P010	151		11	11	109	76	126	0.3	0.54	140	3.9	106	0.7	0	7.5	6.1
P010	154	3.1	12	11	112	76	113	0.2	0.52	141	3.8	107	0.52	0	8.4	5.3
P010	156		13	12	115	78	111	0.3	0.52	141	3.9	106	0.71	0	8.4	6.3
P010	158		13	14	108	80	109	0.3	0.55	141	4	107	1.07	64	8	4.1
P010	161	3.5	14	14	114	84	114	0.2	0.55	140	4.3	105	1.76	361	8	4.3
P010	163		14	14	128	89	113	0.2	0.56	141	4.6	107	2.75	523	8.1	7.7
P010	165		17	14	138	91	112	0.2	0.62	142	4.3	106	2.15	387	8.3	13.1
P010	177	4.2	16	13	201	73	72	0.3	0.55	143	3.6	108	3.26	1880	9.2	31.2
P010	198		18	13	187	77	47	0.4	0.61	140	3.3	106	3.36	2070	10.8	26
P010	219	4.6	17	15	176	67	45	0.4	0.56	143	3.9	108	3.13	1960	11.9	18.9
P010	247	4.4	18	19	174	77	55	0.3	0.62	143	3.7	108	3.03	1560	12.3	20
P020	1	3.3	23	38	246	139	140	0.5	0.7	140	4.3	107	8.42	6526	10.5	30.6
P020	2	3.6	26	39	279	161	174	0.6	0.66	141	4.3	106	7.79	5870	11.2	29.1
P020	4	3.7	25	39	263	166	187	0.5	0.76	140	4.4	104	8.09	6715	11.2	24.3
P020	6	3.3	21	33	226	143	156	0.4	0.7	140	4.1	107	5.16	3096	10	20.7
P020	8	3.3	18	25	213	125	136	0.3	0.64	142	3.7	108	4.18	2130	9.7	23.7
P020	11	3.6	20	26	213	121	121	0.3	0.57	144	4	109	3.39	1780	10.2	29
P020	13	3.9	20	26	222	125	122	0.3	0.59	140	4.1	106	3.71	1220	11.2	34.5
P020	15	3.5	18	22	197	115	106	0.3	0.56	144	4.1	110	2.96	1169	10.6	31.6
P020	18	3.7	23	24	198	114	103	0.4	0.58	144	3.9	109	2.81	871	11.3	34.3
P020	20	3.6	24	26	194	113	103	0.4	0.6	142	3.9	108	2.46	664	11.1	31.2
P020	22	3.9	22	25	205	119	103	0.4	0.66	142	4	106	3.47	1280	11.4	29.7
P020	27	3.8	44	46	243	130	140	0.3	0.59	139	4.1	107	2.82	970	11.3	25.2
P020	28	3.9	63	68	268	145	182	0.3	0.6	141	4	107	3.42	1290	11.7	26.5
P020	28	3.9	60	72	263	139	198	0.4	0.66	140	4	105	3.57	0	11.7	27.2
P020	29	3.7	45	64	223	131	192	0.4	0.62	141	4.1	105	3.54	1416	11.7	24.8
P020	30	4	68	86	255	141	224	0.4	0.55	141	4.3	106	2.93	1210	12.1	26.2
P020	31	4	49	79	228	137	220	0.4	0.54	140	4.4	104	2.71	1850	12	26.7
P020	32	3.8	147	242	266	135	316	0.4	0.51	140	3.9	105	5.76	5500	10.9	25.1
P020	33	4.1	71	174	247	136	313	0.5	0.62	140	4	104	4.62	4158	12.4	30.1
P020	34	3.8	39	110	225	114	252	0.7	0.57	139	3.9	107	2.01	1859	11.5	26.8
P020	35	3.6	34	81	225	94	209	0.7	0.56	140	3.6	106	0.72	641	10.9	26.4
P020	36	4.1	48	73	370	88	170	1	0.51	140	3.2	104	1.2	1080	10.8	25.7
P020	37	3.9	28	53	259	86	152	0.8	0.49	140	3.6	105	1.43		10.6	22.8
P020	38	3.8	27	47	229	86	158	0.7	0.51	136	3.7	101	0.59		10.2	19
P020	39	3	47	57	243	75	176	0.8	0.57	131	3.4	98	0.16	130	9.2	11.5
P020	39	2.8	41	55	275	72	165	0.5	0.48	135	3.4	104	0.11	0	8.7	10.6
P020	40	3.2	32	52	269	81	167	0.4	0.43	138	4.1	109	0.09	0	9.7	9.9
P020	41	3.1	34	54	237	80	145	0.4	0.38	137	4.1	105	0.13	103	9.5	5.6
P020	42	3.2	22	40	216	81	136	0.4	0.36	137	4.3	106	0.05	20	9.4	3.6
P020	43	3.1	15	30	198	77	130	0.3	0.33	135	4	104	0.03	4	9.5	2.2
P020	44	3.1	12	22	165	79	113	0.3	0.32	136	4.6	105	0.03	0	9	4.3
P020	45	3.5	13	21	159	96	117	0.6	0.33	137	4.6	106	0.03	0	9.4	2.3
P020	46	3.4	13	19	146	103	102	0.4	0.33	135	4.7	105	0.02	0	9.1	4.8
P020	47	3.2	13	16	149	108	92	0.4	0.33	137	4.4	108	0.01	0	8.6	3
P020	48	3.2	13	15	132	112	88	0.4	0.33	139	4.5	108	0.05	0	8.4	1.6
P020	49	3.2	15	15	135	110	79	0.4	0.32	138	4.5	108	0.03	11	8.1	4.5
P020	50	3.4	14	16	128	119	83	0.4	0.34	138	4.7	109	0.17	136	8.4	2.9
P020	51	3.2	14	15	119	107	76	0.3	0.34	139	4.6	109	0.51	0	7.7	1.6
P020	52	3.2	17	17	139	107	84	0.3	0.36	138	4.7	109	1.57		7.1	4.3
P020	53	3.5	24	22	196	122	96	0.6	0.37	136	4.6	108	1.49	1110	9	3.3
P020	54	3.3	27	28	177	125	103	0.4	0.38	138	4.9	109	0.91		8.9	2.5
P020	55	3.3	29	33	192	134	111	0.3	0.41	138	4.5	109	6.25	5438	8.7	2.2
P020	57	3.4	41	45	194	142	112	0.3	0.39	137	4.4	108	1.61	749	8.6	5.4
P020	58		47	51	200	151	114	0.3	0.37	137	4.2	108	1.37		8.8	4.5
P020	60	3.3	40	45	252	137	105	0.3	0.39	138	4.2	110	12.14	10700	8.2	7.3
P020	62	3.7	45	51	285	162	131	0.4	0.4	139	4.1	108	2.47	1778	10.1	6.5
P020	63	3.7	45	49	286	167	133	0.4	0.4	140	4.1	109	2.24	1210	10.4	6.8
P020	64	3.6	38	45	264	159	126	0.3	0.42	139	4	109	1.84	837	10.2	6.9
P020	66		33	36	234	148	112	0.3	0.44	139	3.9	108	1.75		9.5	7
P020	67	3.3	36	37	250	143	110	0.3	0.43	139	3.7	108	1.71	761	9.5	7.5
P020	69	3.4	39	37	237	149	113	0.3	0.47	141	3.9	109	1.98	881	9.7	8.4
P020	71	3.5	40	37	262	159	114	0.3	0.45	139	3.8	108	2.92	1518	9.7	7.8
P020	74	3.4	36	30	254	161	104	0.4	0.47	139	3.7	106	4.04	2485	9.9	8.5
P020	75	3.4	32	27	228	151	97	0.3	0.55	139	3.7	107	2.9		9.7	9.5
P020	76	3.1	32	26	214	144	93	0.3	0.57	139	3.7	107	2.23	1338	8.8	10.2
P020	77	3.3	30	25	233	155	97	0.3	0.58	139	3.7	105	6.11		9.7	11.3
P020	77	3.5	41	33	294	164	111	0.4	0.48	137	4	106	5.75		9.4	11.3
P020	78	3.3	34	33	254	162	113	0.3	0.47	138	4.2	109	4.4	3916	9.3	11.6
P020	79	3.5	31	32	273	162	108	0.3	0.5	139	4.4	109	6.48		10	15.3
P020	80	3.3	24	27	227	144	96	0.2	0.48	138	4.1	108	6		9.3	15.6
P020	81	3.4	22	24	254	138	92	0.2	0.47	138	4	108	5.85	4856	9.4	16.7
P020	83	3.2	20	23	261	128	84	0.3	0.52	139	3.9	108	6.69	5620	9.4	20.7
P020	85	3.1	22	25	287	113	75	0.3	0.53	140	4.3	108	6.48	5800	10	18.9
P020	87	3.1	20	25	266	104	66	0.3	0.47	139	4.1	107	5.34		9.8	16.9
P020	88	3.1	22	28	303	106	65	0.3	0.46	141	3.9	108	6.14	5710	9.9	16.3
P020	89	3	20	26	297	105	60	0.2	0.47	141	3.8	109	6.21		9.6	14.8
P020	90	3.2	27	31	378	104	62	0.3	0.51	141	3.6	107	5.68	4913	10.5	13.6
P020	92	3.3	31	35	422	107	63	0.4	0.48	140	4.1	106	5.85	4885	10.5	13
P020	94	3.1	29	32	419	103	58	0.3	0.42	140	3.9	105	4.13		10	10.4
P020	96	3.2	33	45	407	97	65	0.4	0.49	140	3.8	105	3.38	2974	10.5	12.1
P020	97	2.9	28	47	381	92	64	0.3	0.5	142	3.7	107	3.31	2913	9.9	11.8
P020	98	3	27	50	369	89	63	0.3	0.4	141	4	107	3.06		9.5	10.8
P020	99	3	29	54	375	93	71	0.3	0.42	142	3.9	108	3.17	2916	10	11.4
P020	102	3	24	51	319	87	76	0.3	0.43	143	2.6	105	2.2	1820	9.7	10.4
P020	103	3.2	26	52	367	93	81	0.3	0.5	142	2.8	106	2.25		10.3	10.5
P020	104	3	26	52	333	87	77	0.3	0.45	143	2.7	106	1.85	1563	9.8	8.8
P020	106	3.1	29	53	366	95	79	0.4	0.48	143	3.1	106	1.74	1314	10.3	8.2
P020	109	3.1	36	68	397	94	89	0.3	0.49	146	3.7	108	1.54	1170	9.9	6.1
P020	110	3.2	36	71	414	96	93	0.3	0.5	143	3.5	107	1.66	1278	10.1	5.7
P020	112	3.4	35	72	471	104	101	0.3	0.47	141	3.8	105	1.73	1358	10.5	5.1
P020	113	3.1	33	67	439	93	96	0.3	0.5	142	4.1	107	1.55	1271	9.5	4.7
P020	116	3.6	27	60	487	89	117	0.5	0.56	139	4	105	1.86	1311	10.2	4.7
P020	118	3.7	24	54	519	92	125	0.4	0.58	140	4.1	103	3.36	2419	10.4	5.1
P020	120	3.8	25	47	547	87	118	0.4	0.57	140	4.1	106	4.11	3288	10.2	5.1
P020	122	4.1	24	44	571	89	117	0.4	0.57	142	4	104	4.29	3240	10.4	5.8
P020	127	3.9	25	39	692	73	83	0.4	0.63	142	4.2	110	4.08	3264	8.9	6.1
P020	134	3.7	20	30	622	74	59	0.4	0.73	143	3.7	109	3	2235	8.1	5.6
P020	141	4	22	29	604	72	52	0.3	0.59	143	3.7	109	3.6	2934	8.4	8
P020	148	3.9	22	31	549	80	54	0.4	0.79	140	4.1	105	3.2	2608	8.4	9.2
P020	155	4	24	27	494	82	49	0.3	0.77	143	4	109	3.68	3146	8.8	11.6
P020	162	3.9	23	26	459	79	44	0.3	0.7	144	4.3	109	4.45	3827	8.3	14.5
P020	169	3.9	44	54	423	85	64	0.3	0.74	144	4	110	4.53	3851	8.4	16.4
P020	183	3.8	32	35	368	95	78	0.3	0.7	145	3.2	110	3.53	2912	8.4	15.9
P020	197	3.8	45	32	406	87	69	0.3	0.67	146	3.3	111	3.75	3075	8.1	15.7
P020	211	4.1	19	15	393	83	55	0.3	0.73	143	3.6	108	4.81	3776	9.1	22.4
P020	225	3.7	17	17	273	68	42	0.3	0.87	146	3.7	110	3.06	2708	8.8	25.6
P020	239	4	30	26	285	89	64	0.3	0.85	144	3.7	109	3.05	2350	9.8	28.2
P020	253	4.1	26	19	271	88	56	0.3	0.86	144	3.4	106	3.41	2450	10.2	30.5
P020	274	4	21	14	277	78	47	0.3	0.81	143	3.5	107	3.29	2319	9.5	34.3
P038	1	3.3	25	25	235	70	36	1	0.81	138	5.1	107	1.4		8.8	7.9
P038	2	3.5	16	21	163	74	35	1	0.88	138	4.9	105	1.23	240	9	8.8
P038	3	3.5	16	19	169	82	36	1.3	0.9	136	4.7	104	1.13	243	9	9.1
P038	13	4.1	20	18	219	86	43	0.7	1.04	140	5.3	107	1.66	307	8.4	11.6
P038	22	4.1	18	17	234	80	60	0.5	1.04	137	5	105	2.88	821	9	18.4
P038	34	4.1	24	17	260	79	68	0.5	1.01	137	4.9	105	2.88	1238	9.9	32.5
P038	50	4.1	16	15	195	71	68	0.5	1	135	5.2	104	2.42	1186	10.3	24.2
P038	69	4.3	21	22	204	73	77	0.5	0.95	140	4.8	107	3.02	1827	12.4	32.1
P038	97	4.6	34	51	224	83	100	0.5	1.03	139	5.7	104	2.86	1359	13.7	29.6
P038	122	4.4	21	24	216	93	75	0.4	0.93	139	5.2	104	3.07	1289	13	23
P038	125	4.6	22	29	212	100	81	0.4	0.92	139	5	105	2.58	1148	13.5	30.4
P038	153	4.4	15	19	220	111	80	0.7	0.93	138	5.1	103	3.67	1853	12.7	32.5
P038	160	4.7	18	20	237	111	90	0.5	1.05	137	5.1	101	4.12	2184	13.4	36
P038	195	4.6	18	18	238	122	63	0.7	0.84	140	5	106	2.64	1043	12.2	26.4
P038	223	4.5	18	18	246	118	63	0.6	0.85	141	5.3	109	2.63	1223	11.5	32.5
P038	251	4.4	15	14	211	117	70	0.5	0.9	137	5.2	107	2.59	1114	10.8	29.9
P038	279	4.4	16	15	222	115	70	0.5	0.79	141	5.1	107	1.99	726	9.2	24
P014	-1		19	23	432	103	107	1.1	0.72	138	4.4	104	6.47	3235	8.4	12.4
P014	1		16	22	396	95	96	1.1	0.71	139	4.6	106	3.96	2820	8.3	10.2
P014	4	4.1	15	22	378	87	89	1	0.77	138	5	104	4.61	3410	9.1	10.3
P014	6		15	21	385	85	81	1	0.81	138	4.7	105	3.95	2780	9.8	9.6
P014	8		13	18	338	77	74	0.9	0.74	142	4.5	106	3.82	2690	9.3	9.4
P014	11	4.2	13	18	342	79	72	0.9	0.71	139	4.9	103	4.2	3050	10.6	9.6
P014	13	4.4	13	18	340	78	71	0.9	0.84	138	4.9	102	5.71	4340	11	9.5
P014	15		14	18	331	76	66	0.9	0.84	142	4.7	105	3.73	2480	11	8.9
P014	18		12	17	291	67	57	0.8	0.78	140	4.9	104	3.23	2200	10.2	7.3
P014	20	4	12	15	289	64	53	0.7	0.77	140	4.5	105	3.43	2500	10.7	6.9
P014	22		11	15	301	67	54	0.8	0.73	143	4.8	106	3.85	2750	11.1	7.1
P014	25	4	12	15	290	62	52	0.8	0.83	139	4.7	103	2.74	1850	11.2	6.2
P014	27	4	12	14	292	61	49	0.8	0.81	139	4.8	104	2.72	1820	11.3	6.5
P014	29		12	14	281	59	44	0.7	0.77	139	4.3	104	2.51	1660	10.5	6.2
P014	32	4.2	12	15	288	62	45	0.6	0.79	142	5	107	3.58	2510	11.3	6.6
P014	39	3.7	13	14	298	54	39	0.7	0.75	140	4.2	107	2.79	2664	9.1	5.6
P014	47		17	22	271	72	68	0.5	0.77	141	4.4	108	2.51	2120	9.7	7
P014	53		22	28	248	78	85	0.3	0.67	141	4.6	108	2.89	2270	9.3	6.5
P014	60		40	57	243	100	154	0.4	0.73	144	5.2	111	2.4	1940	9.6	6
P014	67	3.2	25	40	225	121	183	0.5	0.7	140	5.2	106	1.99	1751	9.4	5.3
P014	74		26	33	239	138	210	0.5	0.72	138	4.9	106	3.03	2410	9.7	6.1
P014	77		26	32	230	125	179	0.4	0.69	140	4.2	105	1.49	920	9.5	6.5
P014	95		15	15	183	83	97	0.4	0.69	141	5.4	105	2.76	2090	10.2	6.9
P014	102	3.9	15	12	174	74	80	0.5	0.71	139	5	107	1.88	1170	10	7.3
P014	116		16	12	178	70	73	0.4	0.69	140	4.8	108	1.31	491	9.9	10
P014	137	3.9	16	13	167	71	65	0.3	0.68	141	5	108	1.86	1130	10.3	10.6
P014	158	4.2	16	13	158	81	56	0.4	0.75	142	5	108	2.84	2000	11.3	10.6
P014	179		17	18	166	85	57	0.3	0.74	140	5.7	106	3.68	2800	12.2	11.8
P014	193	4.1	17	17	150	84	53	0.4	0.79	142	5.3	108	2.56	1570	12.3	11.9
P014	214		19	16	156	82	51	0.4	0.85	142	5	108	2.38	1410	11.8	12.7
P014	235	4	18	16	150	79	59	0.5	0.78	139	5.6	109	2.32	1480	11.5	13.6
P014	263	4.1	17	16	156	85	48	0.5	0.79	139	5.6	108	2.36	1520	11.8	13.8
P005	0	3.6	31	39	167	105	74	1.4	0.67	136	4.3	105	6.17	5275	9.2	4.8
P005	1		22	28	134	94	59	1.3	0.67	137	4.4	108	3.98	3602	8	2.8
P005	2	3.4	20	23	153	102	58	1.6	0.67	138	4.3	108	5.99	5481	9.4	4.6
P005	3	3.3	20	20	158	99	54	1.3	0.65	138	4.3	109	5.11	4727	9.2	2.8
P005	4	2.9	16	16	132	84	43	0.9	0.56	138	4.3	108	1.96	1617	7.2	1.6
P005	5	2.8	16	15	144	88	46	1.2	0.55	140	4.1	109	1.56	1150	7.7	3.5
P005	7	3	13	12	121	87	41	1.5	0.54	139	4	105	0.65	143	8.5	4.4
P005	9	3.2	11	10	124	85	40	1.4	0.57	140	3.8	105	0.7	56	9.3	3.1
P005	11	3.2	12	8	119	92	37	0.5	0.64	139	3.8	102	0.31	57	9.3	4.6
P005	13	3.2	13	10	125	94	35	0.5	0.73	136	4.1	100	0.39	120	9.2	5.2
P005	14	2.9	25	18	162		51	0.6	0.84	137	3.8	102	0.69	480	8.9	6.2
P005	15	3	21	20	197	86	49	0.7	0.83	139	4	105	1.14	884	9.2	10.8
P005	17	2.6	18	25	234	75	43	0.7	0.67	137	4.4	106	2.7	2268	9.1	17.3
P005	18	2.7	16	29	240	81	47	0.8	0.57	139	4.6	105	2.87	2109	9.4	18.2
P005	21	2.9	14	22	173	76	41	0.6	0.64	141	4.4	106	3.42	1659	8.5	28.1
P005	23	2.8	16	21	155	85	44	0.5	0.66	140	3.8	105	3.87	2264	8.9	30
P005	25	3	17	21	156	85	48	0.6	0.65	141	4.4	106	4.07	2625	9.1	32
P005	28	3.1	14	17	154	81	48	0.7	0.71	142	5	107	3.26	1923	9.5	29.1
P005	35	3.7	16	13	171	80	50	0.7	0.83	139	4.7	105	5.98	4545	10.6	24
P005	44	3.5	22	15	184	79	76	0.4	0.76	142	4.4	109	5.54	3989	10.8	13.6
P005	49	3.6	23	16	178	83	108	0.4	0.75	144	5	108	7.33	6084	11.5	13.9
P005	59	3.7	13	9	153	79	83	0.4	0.73	143	4.5	106	7.44	6808	10.7	18.5
P005	63	3.7	12	9	157	73	79	0.7	0.62	142	3.6	107	4.03	2680	11.5	17.8
P005	66	3.4	13	8	145	79	74	0.4	0.65	140	3.8	107	3.4	2380	10.7	16.6
P005	70	3.7	28	16	184	101	103	0.4	0.65	140	3.9	107	3.06	2417	11.9	13.4
P005	72	3.5	22	14	136	97	104	0.4	0.71	141	5.1	107	3.72	2939	11.6	15
P005	74	3.3	19	10	129	98	100	0.4	0.68	141	4.8	109	2.69	1802	11.1	13.7
P005	78	3.3	19	11	139	110	105	0.4	0.64	141	5.1	107	3.29	2007	11	14.1
P005	81	3.4	14	8	155	116	93	0.4	0.66	141	4.2	109	2.5	1625	10.9	16.1
P005	85	3.5	14	8	135	105	83	0.4	0.71	141	4.8	108	2.17	987	11	18.5
P005	88	3.5	17	8	150	124	86	0.3	0.71	139	4.8	106	1.75	1094	11	14.5
P005	91	3.6	16	8	165	136	100	0.3	0.64	141	4.8	106	2.35	1234	11.4	14.1
P005	98	4.2	15	8	154	127	117	0.4	0.78	140	5	105	1.55	8	12.6	18.6
P005	100	4.2	14	8	140	133	119	0.5	0.74	141	4.7	104	2.26	260	12.9	15.5
P005	103	3.9	19	9	395	197	145	0.4	0.76	137	4.2	102	18.47	15310	12.5	14.3
P005	107	3.8	38	25	172	384	525	0.4	0.69	138	3.9	103	5.32	3751	12.8	13.8
P005	112	3.9	18	14	157	344	535	0.4	0.69	142	4.5	106	7.28	6224	13.1	24.5
P005	119	3.6	15	9	168	281	393	0.4	0.61	144	3.9	107	4.59	2892	11.4	26.2
P005	123	3.3	12	6	156	225	300	0.4	0.7	145	3.8	109	3.15	1922	10.4	25.2
P005	126	3	13	5	171	189	260	0.5	0.62	143	3.6	108	3.89	2160	10.4	23.9
P005	129	3	17	6	171	199	247	0.4	0.58	144	3.8	108	3.05	2028	10.4	20.1
P005	133	3.3	24	10	217	224	277	0.4	0.57	143	4.1	110	3.29	2204	10.8	18
P005	140	3.4	22	8	233	192	230	0.4	0.6	144	3.8	108	4.1	3137	11.1	18.3
P005	147	3.6	15	5	231	164	167	0.6	0.57	147	3.9	108	5.01	2129	10.9	24.8
P005	149	3.5	13	4	215	146	144	0.6	0.58	144	3.8	106	4.07	1486	10	26.3
P005	151		14	4	246	149	141	0.9	0.56	144	4.6	108	4.01	1664	10.9	26
P005	153		11	3	191	129	117	0.6	0.63	144	5	106	3.69	1270	10.5	26
P005	155		10		186		106	0.4	0.69	140	5.2	106	3.42		10.4	24.1
P005	161	4.4	12	4	175	138	96	0.7	0.74	140	5.2	105	3.25	1381	12	22.3
P005	168	4.4	15	5	191	130	82	0.5	0.66	144	4.7	107	3.1	1566	11.8	23
P005	175	4	16	4	190	120	69	0.4	0.67	143	5.5	106	3.34	1971	11.6	20.5
P005	189	4.1	12	4	164	113	51	0.5	0.64	142	4.3	104	4.73	2034	12	24.5
P005	197	3.8	19	6	185	136	55	0.3	0.57	146	4.1	108	2.81	1728	10.9	17.8
P005	203	3.7	21	6	206	140	67	0.4	0.57	142	4.3	106	2.99	1899	10.9	14.5
P005	210	4.2	16	6	218	135	59	0.5	0.68	140	4.6	103	3.9	1482	12.1	23.4
P005	217	3.9	12	4	151	125	47	0.6	0.66	142	4.7	107	2.97	1366	11.1	23.7
P005	231	4.1	17	5	205	135	64	0.5	0.71	142	4.9	106	2.5	988	11.8	18.4
P005	245	3.9	11	4	167	120	46	0.5	0.66	141	4.6	108	4.28	2204	11	24.9
P005	252	3.9	17	6	174	136	63	0.3	0.63	140	5.1	108	2.75	1320	11.3	21
P005	259	4	18	5	201	133	75	0.4	0.62	143	5	109	2.29	1053	10.5	18.5
P005	266	4.2	12	4	165	136	63	0.5	0.6	142	4.7	107	3.3	1403	10.8	26.1
P001	1		33	95	243	82	43	0.5	0.54	136	3.9	102	21.97	21640	11.2	8.2
P001	3	2.9	10	46	153	73	32	0.5	0.52	138	3.8	101	13.62	11130	11.2	9.4
P001	4	2.7	10	34	169	72	29	0.7	0.6	137	3.8	101	27.7	26550	11.9	9.2
P001	5		8	26	151	69	26	0.5	0.52	140	3.7	103	12.85	11115	11.1	10.2
P001	7		8	18	159	78	25	0.6	0.49	136	4	101	12.18	10536	11.8	15.5
P001	9		8	14	128	63	20	0.4	0.45	145	3.5	103	7.51	6310	10.5	13.6
P001	11	2.7	12	18	195	70	24	0.6	0.59	136	4	100	23.47	23118	12.2	12.6
P001	13		12	16	244	79	26	0.7	0.51	134	4.3	99	13.57	12959	11.9	11.3
P001	15	2.7	11	13	174	73	22	0.5	0.52	136	3.7	102	5.96	5632	10.8	9.5
P001	18	2.6	19	21	222	67	29	0.4	0.54	139	3.9	105	2.64	2006	10.8	8.2
P001	20		34	37	233	67	31	0.4	0.52	141	4	105	3.33	1315	10.2	7.6
P001	22	2.8	52	60	293	82	43	0.5	0.53	137	4.1	104	2.76	1021	10.7	6.7
P001	25	3	54	68	336	93	45	0.4	0.56	140	4.1	106	4.76	595	11	8.2
P001	26												5.73	401	10	8.8
P001	27		41	54	339	98	44	0.4	0.56	142	4.2	109	11.32	4019	10.4	9.9
P001	29		33	44	327	106	44	0.4	0.62	138	4.1	105	5.9	1328	10.5	12.5
P001	31		28	33	291	100	41	0.3	0.6	141	4.4	107	3.98	470	10.3	12.9
P001	33	3.2	26	27	276	97	41	0.4	0.63	140	4.7	108	3.64	382	10.9	15
P001	34		22	23	259	94	37	0.4	0.59	140	4	106	10.56	6570	10.5	14.6
P001	35		22	21	265	98	39	0.4	0.6	140	4.3	106	7.48	3090	11.2	17.4
P001	37		21	17	244	97	38	0.4	0.6	139	4.5	103	4.35	970	11.2	18.5
P001	39	3.5	21	16	213	86	37	0.4	0.56	137	4.2	105	3.72	577	11.5	20.7
P001	41		22	16	190	80	35	0.4	0.58	137	4.2	104	2.92	321	10.5	19
P001	43		19	15	170	76	33	0.3	0.56	139	4.3	107	5.38	2700	11.1	19.5
P001	46	3.6	18	12	160	74	32	0.4	0.59	138	4.7	104	3.06	459	11.6	20.3
P001	48		20	14	151	69	33	0.4	0.58	139	4	105	14	11270	11.3	18.7
P001	50		17	15	145	66	32	0.3	0.55	140	4.3	108	3.53	1553	11.5	18
P001	53	3.4	15	11	135	64	31	0.4	0.57	140	4.6	107	3.25	406	11.7	19.4
P001	55		14	9	140	65	31	0.4	0.57	139	4.3	105	16.94	14653	11.9	18.4
P001	57		14	8	130	59	28	0.3	0.55	140	4.3	106	4.02	1370	11.2	18.4
P001	58		15	9	129	55	27	0.3	0.53	140	4.4	107	1.82	820	11.3	17.6
P001	60	3.6	18	10	143	58	31	0.5	0.51	135	4.4	101	0.63	576	12.2	17.6
P001	61		23	11	207	61	35	0.6	0.51	134	4.4	100	0.78	640	12.6	13.7
P001	62	3.5	23	15	157	59	36	0.5	0.46	137	4.1	102	0.68	548	12.7	16.7
P001	63		18	13	140	57	33	0.4	0.46	135	4.2	103	1.98	1891	11.6	13.4
P001	64	3.6	15	11	146	60	40	0.5	0.45	132	4.5	99	4.54	4449	12.1	12.8
P001	65		11	12	162	58	40	0.5	0.47	133	4.3	97	4.08	3620	12.2	14.1
P001	66		9	12	129	49	38	0.5	0.36	134	4.3	99	1.34	1070	11.7	12.7
P001	67		8	10	124	45	36	0.4	0.33	135	4.5	102	1.11	610	11.7	13.5
P001	68	3	9	10	115	39	37	0.4	0.33	135	4.1	101	2.06	814	10.6	10.8
P001	70		14	12	144	41	38	0.5	0.4	136	4.2	102	2	220	11.2	12.6
P001	72		14	12	129	43	35	0.5	0.4	136	4.3	101	2.12	130	11.4	15
P001	74		15	12	145	48	32	0.5	0.46	137	4.6	102	10.44	7570	11.3	16.3
P001	76	3.6	21	15	196	56	30	0.5	0.45	136	4.6	103	3.2	1840	11.5	15
P001	78		23	17	205	62	31	0.5	0.48	137	4.3	104	2.01	593	12.4	11.7
P001	81		24	21	207	66	26	0.5	0.55	138	4.1	105	4.32	3434	12.2	6.4
P001	83	3.8	28	23	247	70	29	0.5	0.57	133	4.2	100	2.16	1210	12.5	4.8
P001	85		27	21	249	65	29	0.5	0.57	138	4.2	104	7.72	6601	11.4	4.3
P001	88		28	23	234	63	31	0.4	0.6	137	4.2	104	2.87	1005	11.3	4.5
P001	90		27	21	248	62	32	0.5	0.58	138	4.4	103	3.01	557	11.6	5.4
P001	96		23	15	252	57	34	0.5	0.54	137	4.5	103	3.82	592	11.6	10.5
P001	99		21	13	226	57	34	0.5	0.55	138	4.6	103	3.65	347	11.3	12.4
P001	102		20	11	224	58	34	0.5	0.58	137	4.7	104	2.89	564	11.5	15.2
P001	109		20	10	215	64	34	0.4	0.55	135	4.7	102	2.97	327	12.3	17.5
P001	117		19	9	226	64	32	0.5	0.58	138	4.8	105	2.32	406	11.9	17.1
P001	123	4	20	9	228	65	30	0.6	0.59	136	4.4	102	2.89	477	12.1	16.1
P001	130		20	10	239	67	31	0.6	0.59	138	4.4	103	2.02	323	12.5	15.1
P001	137		20	8	249	65	30	0.5	0.57	139	4.4	103	2.25	484	12.3	14.2
P001	144	4.5	20	9	252	68	29	0.7	0.61	136	4.8	102	2.35	458	12.6	14
P001	146		21	10	248	66	28	0.6	0.65	138	4.1	104	1.86	567	12.2	14.4
P001	148		18	8	203	56	22	0.5	0.61	138	4.1	105	1.65	602	10.7	11.8
P001	151	4	21	9	223	58	24	0.5	0.6	137	4.3	104	1.71	496	11.9	12.6
P001	153		16	8	211	59	23	0.5	0.56	137	4.2	105	2.83	1640	11.4	13.9
P001	155		13	8	171	49	22	0.4	0.5	138	4.1	104	1.92	1350	10.9	12.3
P001	158	3.4	12	7	156	48	22	0.4	0.57	136	4.1	105	1.87	1047	11.6	11.8
P001	160		13	9	176	53	22	0.5	0.52	136	4	102	2.72	1890	11.9	13.3
P001	162		10	7	157	50	21	0.5	0.52	138	4	104	2.43	1840	11.6	12.3
P001	165		13	8	196	51	24	0.6	0.56	136	4.2	103	2.48	1770	12.8	10.6
P001	167		14	10	199	51	24	0.5	0.46	135	4.2	102	2.9	2190	11.3	11.8
P001	169		9	9	167	50	23	0.4	0.47	136	4	102	3.54	2938	10.9	10.6
P001	172		13	9	209	53	23	0.5	0.48	133	4.1	100	1.83	1482	11.6	9.6
P001	174		12	12	188	55	24	0.4	0.44	134	4.3	101	2.47	1690	11.2	11
P001	176		9	10	179	54	25	0.4	0.45	135	4.1	101	2.64	1910	10.7	10.6
P001	179	3.1	12	10	178	62	26	0.5	0.47	135	4.1	102	1.49	931	12.1	11.3
P001	181		14	12	199	62	27	0.5	0.47	133	4.4	101	1.54	770	12	11.1
P001	183		14	14	196	61	33	0.4	0.52	137	4.2	104	1.83	1089	10.8	9.9
P001	186	3.2	17	12	232	70	29	0.5	0.44	138	4.2	102	1.81	870	11.6	12.3
P001	188		17	11	257	75	26	0.5	0.46	137	4.4	101	2.1	798	11.7	12.4
P001	190		17	10	262	84	26	0.5	0.47	134	4.2	100	1.69	549	11.5	11.7
P001	193	3.3	17	8	255	83	23	0.4	0.52	137	4	104	2.04	898	10.7	12.2
P001	195		16	8	248	81	21	0.4	0.51	137	4.2	103	1.92	950	10.7	13.5
P001	197		17	7	252	83	22	0.4	0.52	134	4.1	102	2.1	830	10.7	14.5
P001	200	3.3	16	7	268	79	18	0.4	0.54	137	4.1	105	2.56	1050	10.3	15.1
P001	202		15	7	260	76	19	0.4	0.53	136	4	105	2.1	735	10.4	15.5
P001	204		16	7	287	81	21	0.4	0.54	135	4.2	103	2.35	823	11.7	19.4
P001	221	3.3	21	14	190	66	27	0.4	0.57	138	4.2	104	1.38	835	10	12.7
P001	223		19	12	195	66	28	0.5	0.54	136	4.1	104	1.15	518	10.1	12.8
P001	225		18	9	235	65	27	0.5	0.54	138	4	105	8.93	7814	10	12.8
P001	232		22	11	261	70	33	0.5	0.55	139	4.7	105	1.87	1075	11.4	13.3
P001	236	4.1	26	12	319	80	36	0.5	0.56	137	4.4	104	3.21	2360	11.4	11.7
P001	246	3.9	25	16	243	82	39	0.5	0.54	136	4.2	101	1.32	739	11	10.4
P001	249	3.9	27	16	276	93	41	0.5	0.55	138	4.2	102	2.63	2051	10.8	10.1
P001	253	4	28	19	307	102	46	0.4	0.51	140	4.4	103	1.7	1173	10.6	11.4
P001	256	3.9	28	18	346	107	46	0.4	0.52	139	4.6	105	3.3	2657	10.8	12.4
P001	259	4.1	33	22	361	124	52	0.4	0.54	139	4.7	104	3.96	3208	10.8	11.6
P007	0	2.6	21	22	514	89	68	0.9	0.68	128	4	97	6.33	5697	8.7	13.7
P007	1	2.5	21	22	464	87	70	0.7	0.67	129	4	96	4.66	4334	8.8	13.9
P007	2	2.5	21	22	441	89	75	0.7	0.7	130	4.1	97	5.78	5404	8.9	15.2
P007	4	2.7	21	25	362	82	78	0.5	0.77	129	4	94	4.23	3934	9.3	13.3
P007	6	2.5	16	17	285	85	87	0.6	0.79	124	3.8	93	2.13	1980	8.9	8.9
P007	8	2.2	21	18	254	105	115	0.5	0.71	123	4.2	94	0.46	279	8.7	7.7
P007	9	2.2	27	25	262	132	135	0.6	0.73	123	3.9	92	1.94	1843	9.2	9.5
P007	10		28	24	275	152	154	0.6	0.73	120	3.8	89	5.1	4845	8.9	13.3
P007	11	1.9	24	21	250	131	132	0.5	0.65	122	3.8	92	4.2	3843	8.7	17
P007	12		35	27	230	114	117	0.4	0.7	129	3.6	98	3.47	2630	8.3	23.7
P007	13								0.7	132	3.6	99
P007	14	2.7	35	36	212	111	130	0.5	0.76	134	3.6	99	3.37	2544	8.6	32.4
P007	17	2.9	33	35	198	120	154	0.5	0.83	134	4.2	100	3.45	2070	9.3	39.7
P007	21	3	23	24	177	125	156	0.5	0.85	133	4.3	100	4.07	2747	10.1	35.4
P007	23	2.6	21	19	154	114	137	0.5	0.82	133	4.4	104	4.89	3643	9.2	30.4
P007	25	2.8	22	19	183	105	129	0.5	0.82	135	3.8	103	26.41	25750	9.5	29.2
P007	28	2.7	19	20	157	93	120	0.4	0.86	137	3.4	101	6.25	5875	8.8	19.6
P007	30	2.9	16	16	150	91	118	0.4	0.79	137	3.6	101	1.79	1468	8.3	12.2
P007	32	3	14	12	131	87	113	0.5	0.84	135	3.5	102	0.41	94	7.9	7.8
P007	34	3	15	14	171	105	124	0.4	0.83	134	3.8	100	5.38	4590	9.7	9.3
P007	35	3.1	14	12	160	114	124	0.4	0.83	134	3.9	101	7.62	6858	9.8	12.3
P007	37	3	13	10	139	105	121	0.4	0.86	134	4.3	101	3.04	2265	9.1	17.9
P007	39	2.9	14	9	136	108	128	0.4	0.83	130	4.4	98	2.62	1716	9	21.4
P007	41	2.9	15	10	132	110	133	0.3	1.04	128	4.5	97	1.78	830	9	23.8
P007	43	3.1	15	10	123	103	127	0.3	1.05	127	4.2	97	2.18	1199	8.6	22.7
P007	44	3	17	11	132	102	126	0.3	1.08	126	4.2	98	2.22	1254	8.3	23.3
P007	46	2.9	18	12	126	97	117	0.3	1.07	130	4.2	101	2.07	1118	8.1	20.6
P007	49	3.1	18	12	119	85	111	0.3	1.2	134	3.7	104	1.92	1190	7.3	17.7
P007	51	2.7	17	10	136	82	104	0.4	1.17	135	3.5	107	1.78	783	8.3	13.2
P007	52	3.1	18	11	145	91	109	0.4	1.12	135	3.4	105	9.18	8124	9.2	13.1
P007	54	3	24	10	217	100		0.4	1.07	135	3.4	104	7.82	6800	9.9	15.8
P007	56	2.7	17	9	140	84		0.4	1.02	134	3.1	101	4.38	2847	8.9	15.9
P007	57								0.99	132	3.3	103
P007	58	2.7	18	11	152	80	90	0.4	0.94	133	3.4	100	3.42	1642	8.8	18.1
P007	59									133	3.5	100
P007	63	3.2	34	21	163	80	95	0.4	1.06	136	3.9	102	2.92	1664	8.8	24
P007	66	3.4	96	67	182	85	114	0.4	1.11	133	4.1	101	3.14	1884	8.8	22.9
P007	71	3.6	134	123	182	90	145	0.4	1.15	135	4.3	102	3.54	2018	8.9	19.9
P007	72	3.5	122	118	201	84	144	0.4	1.24	133	4.1	100	3.63	1924	8.7	17.4
P007	77	4	74	94	231	93	140	0.4	1.12	134	4.4	100	4.41	2778	10	18.3
P007	80	4	49	65	180	83	120	0.5	1.2	137	4.3	104	4.13	1900	9.4	17.1
P007	80
P007	86		42	49	143	66	88		1.25	136	4.4	103	2.87	1048	9.7	15.7
P007	87	3.7	32	42	146	64	83	0.6	1.07	134	4.2	103	3.86	2992	8.9	13.2
P007	88		36	42	128	53	74		1.03	135	4.6	105	3.43	2640	8.1	12.2
P007	90		50	64	142	51	77		0.98	133	4.5	102	2.49	2000	8.2	12.6
P007	92	3.3	28	39	145	50	75		1.13	135	4.4	102	1.2	372	8.7	10.4
P007	94		21	27	157	53	67		1.15	135	4.4	104	1.83	1090	8.1	5.8
P007	96		19	20	171	55	60		1.18	135	4.4	104	2.35	1540	7.5	3.3
P007	98	3.4	18	17	163	58	58		1.19	136	4.3	105	1.72	748	8.3	5.1
P007	100		17	13	179	64	55		1.16	136	4.4	101	4.02	3095	8.2	4.1
P007	102		15	12	147	64	53		1.15	136	4.3	104	3.01	2107	8	4.4
P007	105	3.6	16	11	137	63	57		1.1	134	4.6	102	1.68	848	8.2	8.7
P007	106												9.3	8277	8.4	11.2
P007	107	3.6	15	10	146	73	58	0.3	1.16	135	4.6	100	6.55	5469	8.3	14
P007	108												5.09	3818	8.9	17.9
P007	109		16	10	135	68	57		1.16	134	4.5	98	2.73	1979	8.5	16
P007	112	3.4	15	9	138	61	54		1.08	137	4.5	105	2.94	1455	7.9	21.2
P007	114		15	9	137	60	55		1.16	134	4.7	102	3.29	2221	7.9	29.6
P007	116	3.4	14	9	137	54	51	0.3	1.11	134	4.6	104	7.11	6363	7.8	31.8
P007	119	3.2	13	8	132	50	54	0.3	1.03	133	4.5	100	7.87	6257	8.3	32.4
P007	121		12	7	125	48	50		1.18	134	4.5	101	3.68	2245	8.5	24.9
P007	123	3.4	14	7	143	53	53	0.3	1.13	134	4.7	101	7.17	6345	8.7	22.9
P007	126	3.3	13	8	152	49	54		0.98	131	4.7	100	9.46	8325	8.9	19.7
P007	128		13	8	146	44	53		1.15	134	4.7	101	4.12	2637	9.1	17.8
P007	130	3.3	14	9	167	48	53	0.4	1.02	133	4.8	102	10.26	9439	9	16.4
P007	133	3.1	13	8	176	46	53		0.97	135	4.6	103	10.5	9608	9.9	15.3
P007	135		20	9	269	49	47		1.05	130	4.9	103	8.06	7133	9.1	13.5
P007	135	2.8						0.5						0		0
P007	137	3	15	10	189	49	56	0.3	0.94	132	4.7	100	7.59	6983	9.1	13.5
P007	140	2.7	13	9	193	40	51		0.94	133	4.7	101	10.07	9113	9.2	15.5
P007	142		14	9	192	41	50		0.99	131	4.3	99	7.16	5907	9.5	14.6
P007	144	3.3	16	10	200	46	54	0.4	1.04	133	5	99	6.38	4721	10	15.4
P007	147	3.3	16	11	186	44	51		1.03	133	4.6	100	4.71	3580	9.5	13.2
P007	150		16	11	184	44	49		1.03	134	4.7	102	4.13	2788	9.4	11.7
P007	154	3.3	15	9	175	46	46	0.3	1.07	137	4.9	105	3.56	2296	9.6	11.8
P007	156		14	8	160	42	45		1.15	138	4.9	102	3.65	1989	9.6	11.2
P007	158		15	8	172	45	48		1.1	133	4.5	100	4.01	2326	9.7	12
P007	161	3.4	14	7	157	44	45		1.15	137	4.7	104	3.82	2350	9.4	12.9
P007	163		15	7	164	46	46		1.16	138	4.7	104	3.9	2477	9.8	13.5
P007	165		14	6	177	47	47		1.09	136	4.4	103	4	2520	9.7	13.3
P007	169	3.4	15	7	157	46	45		1.15	137	4.7	104	3.47	2134	9.3	12.7
P007	171	3.4	14	7	153	45	44	0.3	1.15	137	4.5	104	3.12	1997	9.2	12.8
P007	173		14	6	154	43	43		1.06	137	4.5	104	2.06	1120	9	11.7
P007	175	2.9	20	7	262	41	36		1.11	135	4.6	104	1.51	1351	7.8	8.5
P007	176		16	6	153	40	36		1.06	132	4	101	1.02	872	8	8.4
P007	177	3	18	6	179	41	41		1.02	133	4.3	104	0.54	373	8.2	9.1
P007	179		16	6	143	48	43		0.96	132	4.1	100	0.43	86	7.7	9.2
P022	1		14	15	153	102	33	0.7	0.76	140	4.4	106	2.67	1270	10.3	17.9
P022	3	4.1	15	16	160	114	34	0.9	0.76	139	4	103	2.92	1402	10.6	14.2
P022	5		14	16	180	114	36	0.6	0.91	137	4.6	102	4.43	2392	11.2	18.7
P022	7		11	12	151	99	33	0.8	0.86	140	4.7	106	5.86	4278	10.4	25.5
P022	10	4	23	31	167	98	46	1.3	0.77	137	4.8	105	5.55	4607	10.4	31.8
P022	12		20	36	139	103	52		0.74	140	4.3	105	4.56	3397	10.3	34.3
P022	14	3.9	14	22	145	98	48	0.6	0.78	139	4.2	106	3.59	2316	10	31.9
P022	15		9	17	120	82	37		0.73	143	4.1	107	4.34	3790	9.1	32.2
P022	16		12	15	121	75	33		0.75	142	4.4	106	3.19	2910	9	30.1
P022	17	3.4	11	11	120	77	32	1.3	0.68	138	4.7	106	2.83	2703	9.7	29.6
P022	18		10	11	157	75	32	1.1	0.61	140	4.4	106	6.02	5960	9	27.7
P022	19		12	11	162	75	35	1.4	0.65	138	4.4	102	6.27	6239	10.4	26.3
P022	20	3.3	11	9	117	62	26	0.4	0.7	143	4.3	106	0.94	935	8.1	19
P022	21	3.4	13	9	142	62	28	0.4	0.65	139	4.1	106	0.6	588	8.4	16.5
P022	22		11	8	131	60	24		0.59	141	4.1	106	0.19	180	8.4	13.5
P022	23		16	8	202	66	26		0.6	140	4.8	106	0.13	120	8.7	11.7
P022	24		11	7	131	67	26		0.57	137	4.7	104	0.04	測定不能	8.7	9.1
P022	25	3.4	10	8	122	63	25	0.7	0.57	137	4.7	105	0.02	12	7.9	6
P022	26		11	7	127	66	25	0.7	0.56	135	4.6	104	0.01	0	7.8	3.2
P022	27	3.7	11	8	131	77	26	0.5	0.57	137	4.4	104	0.01	0	8.3	1.8
P022	28	3.7	13	11	132	82	33	0.9	0.55	134	4.6	102	0.01	0	7.9	3.3
P022	29		11	11	119	85	30		0.56	133	4.7	101	0.03	0	7.3	2.1
P022	30		10	12	119	91	30		0.55	134	4.8	99	0.02	測定不能	7.3	4
P022	31		10	11	110	95	30		0.55	133	4.5	98	0.03	20	8.1	2.7
P022	32	3.7	9	10	108	99	31	0.9	0.58	133	5	100	0.04	25	8	4.5
P022	33		10	9	135	92	29	0.9	0.51	131	4.6	100	0.07	49	7.6	3
P022	34	3.3	12	8	172	93	29	1	0.55	131	4.8	100	0.18	148	6.9	4.1
P022	35	3.4	8	8	101	105	32	1.6	0.54	132	4.9	98	0.55	476	8.3	3.2
P022	36		8	9	101	113	39		0.6	131	4.8	98	0.89	790	8.1	2.3
P022	37		8	10	102	106	35		0.56	132	4.9	102	1.32	1130	7.2	3.1
P022	38		8	12	101	115	36	1.2	0.58	132	4.8	101	1.46	1307	6.8	2.2
P022	39	3.3	11	14	138	151	47	1.4	0.56	134	4.9	101	2.54	2121	8.5	4.1
P022	40		14	16	146	131	41	0.9	0.57	134	4.8	101	2.1	1565	7.9	2.1
P022	41	3.3	17	20	161	140	43	0.9	0.6	133	4.7	102	3.26	2657	8.4	3.7
P022	42	3.3	17	21	167	141	41	0.8	0.67	135	4.8	101	3.04	2341	7.9	3.7
P022	45	3.4	15	17	193	140	42	0.9	0.74	134	5.1	104	2.73	1174	7.6	2.6
P022	47		13	15	189	134	39	1	0.77	133	5	104	3.33	1032	8.8	5.3
P022	48		13	13	183	126	37	1	0.8	134	5.1	103	3.23	937	8.7	4.4
P022	49		18	18	189	135	37	1	0.9	135	4.7	102	4.47	1565	8.5	4.5
P022	50	3.5	17	20	174	140	35	0.9	0.93	134	5.1	101	5.63	2690	8.5	4.5
P022	51		16	22	171	147	35	0.9	0.91	135	5	102	6.94	3820	8.6	4.9
P022	53	3.3	10	16	181	155	35	0.9	0.87	134	5	103	7.25	5003	8.9	7.2
P022	54	3.5	11	18	196	152	33	0.9	0.87	135	4.9	102	7.08	4460	8.6	10.3
P022	55		11	19	175	141	34	0.8	0.96	136	4.9	102	7.14	4570	8.8	11.7
P022	56		11	17	174	127	34	0.7	0.95	136	4.6	101	5.97	3373	8.5	13.4
P022	57		13	20	177	118	32	0.7	0.94	138	4.6	103	7.43	3050	8.8	14.7
P022	59	3.4	14	24	175	93	30	0.5	0.83	137	4.7	103	6.05	2360	8.3	18.1
P022	61		20	37	173	87	31	0.5	0.86	135	4.6	101	7.53	4405	8.4	23.1
P022	63		27	52	194	81	32	0.5	0.82	135	4.4	102	8	4920	8.5	25.4
P022	66	3.6	26	59	201	71	30	0.6	0.87	134	4.7	101	8.2	5699	9.3	29.9
P022	68		24	55	193	70	30		0.86	134	5	101	9.16	6091	9.1	29
P022	70	3.6	22	43	204	67	29	0.7	0.87	132	4.8	99	7.16	4690	9.2	29.3
P022	71		16	35	165	60	27	0.6	0.82	132	4.5	99	5.47	2990	9.1	29
P022	74	3.8	15	25	193	62	28	0.7	0.89	128	5.1	96	5.41	3652	10	33.7
P022	77		17	18	233	56	28		1	127	5.2	94	5.4	3267	11.5	38.4
P022	80	3.9	12	14	141	55	25	0.8	1.02	129	5.3	97	5.67	4026	10.8	37.8
P022	83		12	11	151	54	23		0.97	133	5.3	100	5.11	3577	10.7	37.1
P022	87	4	10	10	127	51	21	0.7	0.88	136	5	102	5.31	3983	10.8	32.5
P022	90		11	9	133	47	20		0.88	135	5	102	5.64	4004	10.5	31.6
P022	94	3.8	10	10	131	50	20	0.7	0.9	138	5.1	103	5.36	3940	11.2	34.3
P022	101	4.3	11	10	154	55	22	0.7	0.89	138	4.9	104	7.62	6020	12.2	42.9
P022	108	4.5	10	9	146	58	22	0.7	0.94	134	5.4	101	5.7	4161	12.1	37.6
P022	112	4.4	11	9	149	61	20	0.7	0.93	136	4.8	104	7.49	5505	10.8	35
P022	115	4.1	9	8	139	60	19	1	0.96	138	5	104	5.37	3840	12	37.3
P022	117		9	8	138	65	21	1.2	0.94	137	5.2	105	5.62	4299	11.7	37
P022	119		8	7	133	65	21	1.2	1.01	136	4.8	104	5.7	3962	11.1	35.9
P022	122	4.2	9	7	136	74	24	1.1	0.9	135	4.9	100	3.83	2049	11.3	31.6
P022	124		9	6	137	76	24	0.9	0.79	130	4.8	96	3.64	2730	11.4	29.8
P022	136	4	7	8	142	85	26	0.5	0.92	141	5.2	108	4.5	3398	11.3	22.6
P022	144		7	7	147	85	29	0.4	0.92	138	5.3	107	4.92	3100	11.1	23.2
P022	150		10	8	172	105	31	0.9	0.88	135	5.1	105	4.18	2675	11.6	23.3
P022	157		10	8	173	118	33	0.6	1.01	141	5.1	108	3.79	2103	12	26.1
P022	164	3.7	8	7	161	109	31	0.5	1	141	4.7	110	2.8	1652	11.2	19.1
P022	171		9	7	161	101	33	0.5	0.89	138	4.8	107	3.76	1824	11.4	19.8
P022	178		8	7	149	105	35	0.4	0.9	138	4.9	108	3.75	1931	11.3	23.5
P022	186		8	7	151	113	35	0.4	0.97	139	4.9	108	4.26	2343	11.9	22.8
P022	192	3.6	8	7	150	113	34	0.4	0.99	137	4.9	107	3.65	2208	11.9	23.3
P022	199		9	9	159	124	35	0.4	0.98	140	5	110	3.55	2006	11.9	23.1
P022	206		10	7	178	123	40	0.6	0.97	137	5.1	106	2.73	1297	12.1	24.7
P022	213		9	8	161	120	37	0.6	1.01	140	4.6	108	3.18	1495	11.7	20.4
P022	220		11	8	168	127	37	0.4	0.91	137	5	106	3.32	1594	12.2	23.2
P027	0		14	14	297	94	109	0.4	1.67	135	5.2	106	52.07	8852	7.8	10.5
P027	1	3.1	25	14	588	102	120	0.4	1.9	132	5.4	103	100.56	14581	8	10.8
P027	2		16	11	468	96	108	0.4	2.08	134	5	105	109.7	15358	7.3	8.9
P027	3		22	10	691	108	113	0.4	1.96	134	4.5	102	164.32	測定不能	7.2	7.5
P023	0		23	8	409	78	22	0.6	1.02	135	3.5	104	3.69	1790	10.2	14.7
P023	1		26	11	430	90	28	0.4	0.95	142	3.2	110	3.55	2982	10	13.2
P023	4	2.9	20	15	297	82	27	0.5	1.05	142	4	108	2.47	1320	10.8	15.9
P023	6		22	21	295	86	28	0.5	1.09	143	4.4	106	2.4	1356	11.4	15.9
P023	8		19	19	273	90	28	0.6	1.2	142	4.5	105	2.89	1185	11.1	14.2
P023	9	3.1	20	19	301	97	30	0.6	1.21	140	4.3	102	4.49	2460	11.6	14.5
P023	11	3.4	21	17	327	101	31	0.8	1.25	140	4.9	104	3.76	2294	12.2	12.8
P023	14		17	13	231	95	31	0.7	1.28	140	4.4	108	3.47	1430	11.6	14.6
P023	32	3.9	21	14	240	104	76	0.5	1.14	142	4.3	108	3.9	1360	11.5	15.2
P023	47	4.2	31	30	269	140	234	0.5	1.13	142	4.1	108	3.6	1420	11.7	16.9
P023	74	4.2	27	31	271	162	341	0.4	0.99	140	4.7	107	4.12	1700	12.1	18.5
P023	109	4.6	22	14	267	123	74	0.5	0.97	141	3.9	106	4.49	1540	13.5	17
P023	144	4.3	17	11	243	116	38	0.4	1.01	143	4.3	108	3.04	1155	13.1	17.4
P004	0	2.7	18	22	250	56	52	3.2	0.87	133	3.8	99	0.17	30	8.7	32
P004	1	2.4	16	19	217	52	41	2.8	0.79	135	3.6	102	0.18	18	8.4	15
P004	2	2.2	18	19	193	53	35	2.4	0.81	136	3.6	103	0.26	76	7.6	25
P004	4	2.8	20	21	214	68	39	2.5	0.9	136	3.9	102	0.65	332	8.8	45
P004	6	2.7	21	21	204	67	38	2.3	0.78	138	4.2	102	2.38	1290	7.8	44
P004	8	3	20	19	192	73	43	2.1	0.8	136	3.9	101	2.67	1816	8	52
P004	10	2.9	21	17	188	79	48	1.8	0.92	136	4.1	103	3.1	1767	7.6	22
P004	12	3.1	27	23	178	75	81	2.2	0.97	137	3.9	103	2.2	1584	6.9	51
P004	15	3.1	57	90	206	102	393	3.1	0.87	139	3.3	103	6.94	5840	7.7	48
P028	1	2.8	92	70	190	246	130	0.4	1.35	139	4.2	106	7.99	5473	8.2	32.8
P028	3	2.8	36	45	163	171	130	0.4	1.46	140	4.3	108	9.48	7063	8.4	30.8
P028	6	2.7	22	27	143	155	162	0.5	1.27	136	4	106	8.5	6333	8.4	22.8
P028	8		18	20	138	158	158	0.5	1.11	138	4.4	107	6.21	4250	8.3	19.8
P028	10	2.7	15	15	130	164	145	0.6	1.03	137	4.3	106	5.36	3830	8.4	19.4
P028	14	2.9	18	15	132	172	150	0.5	1.07	137	4.3	106	5.31	3640	8.4	17.1
P028	17	2.9	17	16	112	166	140	0.6	1.1	139	4.4	105	4.05	3020	7.5	13.6
P028	19		25	23	130	162	163	0.7	1.16	140	4.3	105	3.76	2600	8.6	12.9
P028	21	3.1	19	21	95	135	151	0.8	1.16	139	4.3	105	2.61	1560	8.8	12.8
P028	24	3.5	23	23	113	138	150	0.7	1.31	141	4.7	108	2.7	1440	9.2	16.4
P028	31	3.4	22	24	122	118	122	0.4	1.33	142	4.8	110	2.15	780	9.6	22.8
P028	38	3.6	37	42	161	155	135	0.4	1.22	144	4.5	110	2.1	494	10.2	22.1
P028	44	3.6	34	38	160	149	155	0.5	1.24	143	4.7	110	3.52	1450	10.4	17.8
P028	48	3.8	44	59	165	155	242	0.6	1.05	139	4.7	107	4.75	2510	10.9	14.5
P028	55	3.6	20	23	135	151	225	0.4	1.21	140	4.4	105	4.61	2790	10	13.6
P028	64	4	57	54	155	131	159	0.5	1.24	141	4.7	108	3.94	2120	10	20
P028	72	3.5	32	63	166	144	157	0.4	1.13	144	4.5	110	3.39	2000	10.5	20.3
P028	79	3.9	42	49	212	175	172	0.4	1.29	139	5.2	106	4.81	2670	12	26.6
P028	83	3.7	22	33	178	139	153	0.4	1.21	141	4.8	108	5.03	2860	11.4	21
P028	93	3.9	21	24	151	147	134	0.6	1.23	143	4.7	108	3.9	2470	10.9	10.2
P028	100	3.7	18	20	126	123	124	0.4	1.36	143	4.4	110	2.45	1320	9.6	12.2
P028	107	4.1	22	24	128	132	167	0.5	1.26	140	4.6	107	2.94	1540	10.6	20
P028	111	4.1	24	28	116	145	168	0.5	1.35	142	4.6	108	2.8	1150	10.7	20.2
P028	115	4	36	39	145	148	188	0.4	1.45	143	4.5	108	3.03	1090	10.7	16.4
P028	125	3.4	50	51	204	171	238	0.4	1.45	140	4.4	107	4.29	2560	11.1	13.6
P028	128	3.6	38	43	218	187	236	0.5	1.26	139	4.3	108	5.78	3490	11	17.9
P028	135	3.3	32	41	163	174	221	0.4	1.24	141	4.5	105	5.46	3070	9.8	24.1
P028	139	3.6	32	37	162	172	224	0.4	1.36	139	4.5	105	5.34	2830	10.3	22.3
P028	148	4	30	34	162	152	190	0.6	1.51	143	4.7	106	5.15	3250	10.2	17.1
P028	155	4.1	23	25	137	130	142	0.6	1.57	142	4.6	109	3.57	2053	9.8	16.7
P028	163	4.1	26	27	137	138	153	0.4	1.4	141	4.9	107	3.63	1960	10.6	20.1
P028	177	3.9	31	29	211	164	135	0.3	1.6	143	4.7	111	4.74	2470	10.9	16.7
P028	188	3.8	36	34	175	156	187	0.5	1.34	144	4.4	108	4.67	2610	10.9	14.5
P028	205	3.9	23	22	137	135	129	0.4	1.58	141	4.7	109	2.6	1280	10.4	17.1
P006	0		26	27	205	128	52	0.8	0.81	138	4.3	109	0.81	146	7.4	1.6
P006	2	4.1	27	24	226	149	51	0.9	0.86	134	4.4	105	0.55	17	9.8	3.5
P006	5	3.5	22	20	211	135	48	0.5	0.77	139	4.1	113	1	110	8.1	7.1
P006	7		26	21	239	139	53	0.8	0.64	139	3.6	111	1.6	280	9.7	8.6
P006	9	3.6	26	21	262	144	54	0.7	0.58	140	3.2	110	1.73	363	9.2	11
P006	12	3.9	25	21	285	139	50	0.8	0.46	139	3.2	106	2.37	420	9.1	12.7
P006	14		23	23	291	139	50	0.8	0.43	136	3.5	105	1.84	708	8.9	14.2
P006	16	4.4	23	25	312	147	55	0.8	0.38	136	3.7	104	2.03	538	9.4	16.2
P006	19	4.1	22	26	250	133	49	0.9	0.51	136	4	103	3.48	670	8.5	14.7
P006	22		24	23	273	136	47	0.7	0.53	139	4.1	104	5.06	3112	8.4	19.2
P006	28	4.2	24	25	268	144	52	0.7	0.46	140	4.1	106	7.53	5384	8.9	24.3
P006	34	4.1	18	21	217	141	41	0.8	0.61	137	4.5	105	6.41	4263	8.8	25.4
P006	41	3.3	25	15	211	116	39	0.4	0.54	145	4.4	112	4.48	3046	8.2	18.6
P006	48	3.2	23	11	220	113	42	0.5	0.55	145	3.8	114	3.96	2435	8.5	14.4
P006	55	3.2	14	7	186	109	35	0.4	0.61	148	3.5	115	2.81	1194	8.4	18.8
P006	58								0.66
P006	75	4.1	23	11	355	164	89	0.6	0.55	143	4.3	110	5.23	3687	9.8	18.8
P006	82	4	15	11	274	140	66	0.4	0.59	141	4.4	105	5	2600	9.9	28
P006	89	4.1	13	8	211	133	49	0.5	0.67	142	4.6	107	5.65	3757	10.5	29.6
P006	96	3.9	24	9	281	145	55	0.3	0.53	142	4.4	110	8.92	7002	10.4	19.8
P006	103	3.9	24	10	336	150	80	0.3	0.68	140	5.2	108	7.05	5217	10	16.6
P006	110	3.9	14	8	209	149	66	0.4	0.61	141	4.3	108	4.86	2867	10.4	24
P006	124	4.4	14	8	226	184	62	0.5	0.66	139	4.7	104	6.83	3927	12.4	24.2
P006	138	4	24	11	283	182	61	0.4	0.62	138	4.8	103	11.56	6763	12.4	18
P006	152	4.2	14	9	212	164	44	0.4	0.58	137	4.4	104	11.85	9184	12.5	30.9
P006	159	3.9	23	10	256	162	66	0.3	0.54	141	4.2	108	8.99	5844	11	21
P006	166	3.6	22	10	247	155	82	0.3	0.53	141	4.4	106	5.93	4032	10.4	18.3
P006	174	4	14	8	213	178	74	0.3	0.61	140	4.7	104	7.47	4109	10.8	30.2
P006	180	4	14	8	194	174	63	0.3	0.67	139	4.6	105	6.11	3941	11	28.1
P006	187	3.9	17	8			58	0.4	0.59	141	4.3	107	6.11		11.6	20.7
P006	208	4.3	16	13	191	176	31	0.5	0.65	137	4.8	102	9.21	6079	12.1	31.9
P009	5	3.5	16	25	520	132	100	1.1	0.86	139	3.8	104	5.35	4039	8.7	9
P009	6		13	21	481	131		1.2	0.88	141	3.7	106	5.36	4261	9.3	9.5
P009	7		11	16	400	114		0.8	0.87	140	3.8	107	5.49	4035	8.8	9.8
P009	9		12	12	355	108		0.8	0.83	142	3.6	106	4.41	3175	8.4	16.5
P009	12		12	12	330	105		0.9	0.83	139	4.1	105	4.96	2750	9.2	35.9
P009	14		12	10	359	107		0.8	0.86	142	4.2	107	5.53	3290	9.1	47.3
P009	16		26	10	865	104		1.1	0.76	138	4.1	104	6.82	5456	9.1	48.3
P009	18		14	9	1238	95		0.8	0.65	138	4.4	104	5.54	4530	8.8	36.8
P009	20		14	12	826	101		0.8	0.79	138	4.6	102	4.52	2130	10.2	48.4
P009	22		12	11	572	98		0.7	0.79	139	4	104	3.49	1530	9.7	45.6
P009	24		14	11	472	103		0.5	0.87	141	4	105	25.38	21870	9.3	44
P009	26		12	10	371	101		0.5	0.83	142	4.1	107	7.64	5883	9.5	36.7
P009	28	4.4	11	9	320	94	45	0.5	0.91	141	4.4	108	5.13	2745	10.3	27.9
P009	30		11	8	277	86		0.5	0.86	141	4	108	5.84	3037	9.4	20.8
P009	31		12	8	370	90		0.6	0.89	143	4.5	108	5.76	3330	9.4	20.3
P009	32		12	9	376	82		0.6	0.89	141	4.3	107	4.99	2810	9.6	18.4
P009	33		14	9	379	86		0.6	0.94	142	4.3	108	5.08	2870	10.1	18.2
P009	35		14	11	337	92		0.6	0.96	141	4.1	106	5.73	4060	9.7	17.1
P009	37		13	11	294	94		0.5	0.98	140	3.9	107	5.38	3680	9.5	15.4
P009	39	4.6	16	13	281	104		0.7	0.98	141	3.8	106	4.64	3200	9.8	14.2
P009	41		16	15	253	94		0.7	0.94	142	3.8	107	3.64	2260	9.8	11.9
P009	43		15	15	209	94		0.5	0.88	144	3.8	109	3.13	1790	10.4	11.2
P009	45		16	16	200	88		0.6	0.88	142	3.8	108	2.96	1450	9.4	11
P009	47	4.2	16	17	194	101		0.6	0.83	141	3.7	107	2.28	1117	9.5	12.4
P009	49		17	17	189	91		0.7	0.87	141	3.9	106	2.16	880	10.2	19.8
P009	50	4.2	16	16	182	94	27	0.5	0.91	142	3.9	107	2.03	970	9.8	23.5
P009	51		16	16	176	89		0.8	0.81	139	3.7	106	2.1	1280	9.6	26.4
P009	52		20	21	172	81		1	0.74	142	3.8	107	2.21	1590	9.6	28.5
P009	53		17	18	157	77		0.9	0.78	141	4	106	1.73	1510	9.4	32.1
P009	54	4.2	21	22	170	93	31	1.1	0.76	140	4.1	106	1.38	1283	10.3	37.1
P009	55		35	38	183	94		1.1	0.74	140	4.3	104	2.11	2068	9.6	37
P009	56		28	34	180	78		1	0.65	141	4	109	0.87	861	8.3	32.5
P009	57	3.4	24	29	171	74	32	0.7	0.62	142	3.9	109	0.12	103	8.6	28.3
P009	58		20	27	179	88		0.7	0.6	140	3.7	106	0.15	137	9.7	29.5
P009	59		16	21	171	81		0.7	0.58	139	3.8	106	0.07	50	9.3	19.3
P009	60		14	16	158	72		0.7	0.59	141	4.2	106	0.05	40	8.5	11.4
P009	61		16	16	174	76		0.8	0.61	139	4	106	0.04	30	9.1	7.5
P009	62	4	17	15	176	78	30	0.8	0.6	139	4	107	0.02	6	8.5	3.8
P009	63		17	14	181	77		0.7	0.56	140	3.9	108	0.02	6	8	1.2
P009	64		16	13	164	75		0.5	0.55	141	4.1	108	0.02	3	7.3	1.9
P009	65		19	16	191	79		1.1	0.58	140	3.8	106	0.01	2	8.7	4.1
P009	66		18	17	173	81		0.7	0.53	138	4.3	106	0.01	測定不能	8.1	4.6
P009	67		16	18	163	81		0.7	0.59	141	4.4	106	0.01	0	7.9	2.9
P009	68	3.8	15	17	161	82	26	0.9	0.55	139	4.3	109	0.02	0	8.5	3.3
P009	69		14	16	161	89		0.9	0.6	140	4.2	107	0.04	20	8.8	2.1
P009	70		14	15	162	86		0.7	0.59	138	4.4	105	0.05	32	7.7	3.5
P009	71		18	20	164	102		0.8	0.65	139	4.3	105	0.26	194	8.2	2.6
P009	72		20	22	194	106		1.1	0.66	139	4.3	106	0.45	351	9.1	3.3
P009	73		20	24	192	109		0.8	0.64	134	4	103	0.85	610	8.3	2.1
P009	74		22	27	226	124		0.8	0.68	137	4.3	105	1.7	1240	8.8	3.6
P009	75	3.8	20	22	220	115	29	0.8	0.68	139	4.4	106	2.01	1608	8.3	2.3
P009	76		25	26	249	125		0.7	0.75	138	4.2	104	2.23	1561	8.8	3.2
P009	77		33	31	267	108		0.6	0.65	139	4.6	106	1.46	942	7.5	1.4
P009	78		40	40	269	118		0.6	0.66	140	4.4	105	3.58	2703	7.4	2.2
P009	79		37	38	255	109		0.7	0.64	140	4.5	106	1.77	1239	8.7	1.2
P009	82	3.9	60	64	315	115	52	0.8	0.78	137	4.3	105	2.49	1307	8.4	4.1
P009	83		59	70	351	128		0.8	0.86	139	4	104	2.23	1204	9.6	3.6
P009	84		48	60	304	110		0.8	0.81	138	4.3	105	2.03	771	8.3	2.6
P009	85		36	50	290	115		0.8	0.85	139	4.2	106	2.99	1689	8	5.2
P009	86		25	39	309	148		0.9	1.11	136	4.6	102	5.64	3779	8.7	4.2
P009	87		15	26	248	147		0.9	1.14	136	4.4	102	4.3	2550	7.9	3.8
P009	88		15	20	299	142		0.8	0.94	138	4.7	105	6.25	5100	8.3	4.5
P009	89	4	15	19	293	127	30	0.9	1	140	3.7	105	7.46	4812	8	9.3
P009	91		15	16	329	120		0.9	0.89	141	3.3	104	6.57	4041	8.9	10.4
P009	93		15	11	316	115		0.8	0.84	140	3.8	105	4.88	2733	9	12.6
P009	95		15	12	263	102		1	0.89	139	4.8	105	3.85	1650	9.1	14.4
P009	96	4.3	15	11	270	108	30	0.8	0.94	139	4.4	106	4.39	2568	9.3	14.7
P009	98		15	13	250	115		0.7	0.91	141	4	108	7.31	3545	9.1	17.1
P009	100		15	16	226	114		0.8	0.83	142	4.1	107	8.23	5144	9.7	19.6
P009	103	4.1	13	14	214	104	26	0.8	0.91	141	3.8	107	8.94	5096	10.1	20.3
P009	105		12	12	190	112		0.5	0.8	143	4.1	109	7.98	4708	9.4	17.9
P009	107		11	13	204	106		0.7	0.89	143	4	105	8.09	4975	10.6	20.4
P009	110	3.8	10	9	179	86	26	0.7	0.99	141	3.9	107	6.52	3879	9.7	19.6
P009	112		11	9	173	83		0.5	0.88	141	3.8	108	5.59	4360	9.4	19.7
P009	114		10	8	170	84		0.5	0.83	142	3.5	108	4.82	3422	9.3	19.9
P009	117	3.9	11	8	176	95	28	0.5	0.9	142	3.6	108	5.54	4349	10	21.9
P009	124	4.2	12	9	201	104	30	0.5	0.81	142	3.6	109	7.6	6460	10.1	19.9
P009	126		12	9	196	94		0.6	0.77	144	3.2	107	5.51	3802	10.6	20.3
P009	128		11	10	200	98		0.6	0.87	144	3.6	107	6.02	4365	10.9	20.9
P009	131		13	10	195	101		0.8	0.9	142	3.9	107	4.82	3430	10.8	21.2
P009	133	3.8	11	8	164	82		0.7	0.97	143	4	112	2.82	1607	9.9	20.3
P009	135		13	8	209	101		0.6	0.9	142	3.8	109	3.31	2483	10.4	21.6
P009	138		11	8	176	90		0.7	0.88	143	3.9	112	3.07	2349	9.6	18.8
P009	140	3.9	13	9	180	87		1	0.86	142	3.8	110	2.95	1947	10	18.6
P009	142		12	8	174	90		0.8	0.92	143	3.9	111	2.16	1091	9.7	18.8
P009	145		13	8	198	97		0.6	0.96	143	3.9	111	1.73	562	10.3	22.5
P009	147		12	8	181	99		0.6	1.02	142	3.9	110	2.22	810	10.6	26.5
P009	149		11	7	173	94		0.5	0.92	141	3.7	109	2.35	1093	10.1	29.6
P009	154	5.1	13	9	212	101	31	0.8	0.83	140	3.6	102	6.01	4680	12.3	39.6
P009	156		11	7	184	84		0.6	0.93	141	4.5	107	6.25	5875	11.3	34.8
P009	157		9	6	172	73		0.6	0.89	142	4	108	9.35	7740	10	29.2
P009	159		10	8	179	73		1	0.73	139	3.9	106	4.98	4208	10.5	24.7
P009	160		10	12	161	75		0.7	1.02	140	3.7	110	6.81	5870	10.2	23.7
P009	161		11	13	156	74		0.5	1.04	140	3.5	113	6.31	5711	9.9	20.5
P009	162		13	18	154	71		0.6	1.05	139	3.5	113	5.78	5058	9.4	17.5
P009	163		14	19	163	74		0.5	1.05	138	3.4	111	4.92	3444	9.6	16.2
P009	165		10	16	150	71		0.7	0.96	144	3.7	108	2.49	1510	9.5	10.3
P009	166		8	11	126	66		0.5	0.92	142	3.6	110	1.62	956	8.4	6.9
P009	168		7	9	120	71		0.6	0.97	144	3.6	111	2.04	1367	8	2.4
P009	170		8	8	135	82		0.5	0.97	144	3.7	110	1.26	302	8	4
P009	173		13	8	280	92		0.3	1.1	143	3.8	109	6.72	4760	8	7.8
P009	175		12	7	294	100		0.3	1.11	146	3.8	109	13.33	10931	8.6	15.5
P009	177		11	8	273	106		0.3	1.03	144	3.7	110	5.82	4452	9.1	22.2
P009	180	3.6	10	6	200	81	29	0.4	0.96	141	3.7	109	2.75	2406	7.9	23.6
P009	181		12	7	232	83		0.4	0.93	140	4	109	3.86	3262	8.1	25.2
P009	182		13	11	213	82		0.4	0.89	141	4.2	112	4.08	3856	8.5	26.2
P009	183		13	16	178	73		0.5	0.91	142	4.1	115	3.23	3133	7.5	22
P009	184		16	23	167	75		0.7	0.97	141	3.8	115	3.54	3416	7.7	18.2
P009	187		7	11	130	74		0.9	0.89	142	3.8	113	2.15	2032	6.7	5.3
P009	189		8	8	118	78		0.9	0.79	144	3.3	111	0.1	3	6.7	4.3
P009	191		9	9	123	96		0.7	0.85	145	3.3	111	0.23	2	8.4	1.7
P009	194		8	7	129	101		0.3	0.88	144	3.7	109	0.61	31	7.5	5.7
P009	196		11	8	187	109		0.4	0.97	143	3.8	109	7.07	4560	7.7	9.2
P009	198		9	8	227	102		0.2	1.1	146	4.1	114	5.15	2961	7.6	20.2
P009	201	3.7	9	7	179	78	30	0.2	0.83	143	3.7	108	2.7	1620	7.6	31.1
P009	203		12	7	227	92		0.3	0.8	142	4	108	3.5	2083	8.4	41.7
P009	205		12	8	210	95		0.4	0.81	142	4.2	109	4.41	2778	8.8	44.6
P009	208	3.8	12	9	166	84	26	0.5	0.89	142	3.6	110	4.71	3721	7.9	31.7
P025	2	2.8	31	23	303	54	19	0.5	0.84	132	4.3	96	3.17	2029	9.2	22.1
P025	4		35	26	346	65	25	0.5	0.85	131	4.8	96	2.97	2198	9.5	23.5
P025	6		37	27	356	62	26	0.3	0.74	133	4.5	100	2.31	1490	8.5	20.5
P025	9		38	38	245	58	39	0.6	0.81	136	4.1	100	1.34	1186	9.4	25.3
P025	11		23	25	196	54	37	0.6	0.83	133	3.7	98	15.71	15474	9	24.5
P025	15	3.9	23	29	192	76	66	0.6	0.75	127	5.1	93	0.63	416	10.2	17.1
P025	18		24	28	180	87	63	0.4	0.93	131	5	96	7.86	6327	9.8	12.6
P003	1		16	32	135	63	78	0.9	0.66	136	4.2	104	3.35	2360	8.2	12.3
P003	3	3.5	17	31	144	64	81	0.9	0.66	136	4.2	105	4.51	3653	9.6	14.6
P003	5	3	15	23	141	55	68	0.7	0.64	138	4.2	107	4.05	3321	8.2	13.1
P003	7		16	21	138	57	68	0.6	0.6	140	3.6	106	4.68	3520	8.5	13.3
P003	9	3.1	15	21	126	61	74	0.5	0.6	138	3.7	107	4.79	4072	8.6	14.1
P003	11	3.2	17	23	137	58	80	0.6	0.69	138	4.4	104	4.58	3916	9.2	13.3
P003	13		21	36	133	62	94	0.6	0.72	136	4.6	103	4.29	3647	9.3	14.2
P003	16	3.7	23	48	134	80	104	0.5	0.77	135	4.9	103	3.79	3051	10.1	14.3
P003	18	3.5	20	40	141	85	97	0.5	0.78	137	4.5	105	4.5	3713	9.6	14.6
P003	20		19	37	129	91	98	0.5	0.79	138	4.2	106	5.09	4148	10.1	14.7
P003	22		22	47	119	74	102	0.5	0.76	137	4.3	106	4.61	3400	10.1	14
P003	24	3.5	26	58	137	61	108	0.5	0.8	138	4.2	105	4.57	3519	11	13.3
P003	27		22	51	119	67	101	0.5	0.73	139	3.9	106	4.93	3944	10.7	12.1
P003	30	3.2	22	52	117	70	94	0.4	0.67	139	4.3	107	5.99	5092	10.4	11.5
P003	32		21	50	113	59	90	0.4	0.71	139	4	106	4.93	3969	10.3	12.1
P003	34	3.2	23	54	114	77	87	0.3	0.68	140	3.7	107	4.42	3249	10.2	11.8
P003	37	3.1	25	56	133	66	85	0.4	0.68	140	3.9	108	4.59	3649	10.7	13.5
P003	39		22	53	110	55	79	0.4	0.64	142	3.7	109	4.42	3713	10.4	13.1
P003	47	3.7	24	53	155	79	85	0.5	0.65	142	3.8	106	5.39	4474	13.8	16.4
P003	54	3.5	18	31	145	91	69	0.4	0.64	143	3.4	106	5.27	3979	12.4	16.4
P003	61		20	22	165	76	75	0.4	0.65	141	4	106	5.14	3624	13.5	17.9
P003	68		25	25	230	85	79	0.4	0.69	141	4.2	105	5.2	3536	14.4	17.9
P003	71	3.9	22	24	182	64	69	0.4	0.69	139	4.2	101	6.17	4680	12.9	16.6
P003	75	4.3	24	29	146	83	73	0.4	0.72	139	3.7	106	5.03	3949	13.3	17.8
P003	76	4.2	23	29	154	76	74	0.4	0.79	141	4.6	106	4.45	3160	13.3	18.3
P003	79	4	18	22	142	98	66	0.3	0.65	142	3.6	106	5.59	4109	12.6	18.3
P003	82	3.8	17	21	145	93	66	0.3	0.65	144	3.2	106	5.32	3644	12.5	20.2
P003	89	3.9	19	21	170	72	67	0.4	0.64	142	3.7	105	5.86	4219	13.2	18.7
P003	96	3.9	15	19	147	69	70	0.4	0.58	143	3.9	106	6.78	5119	12.8	20.6
P003	110	3.9	16	23	133	65	64	0.5	0.65	142	3.6	106	5.99	4522	13.2	18.5
P003	117	3.9	17	22	137	58	63	0.5	0.78	145	3.3	106	6.27	4640	13.4	17.8
P003	123	3.9	15	20	136	70	60	0.4	0.67	142	3.3	104	5.77	4443	12.8	19.9
P003	138	4.1	19	22	151	59	65	0.6	0.67	145	3.6	105	6.46	4780	12.7	20.4
P003	145	4	15	19	154	65	63	0.5	0.69	143	4.1	104	6.19	4921	12.5	19.4
P003	152	3.9	18	23	156	53	61	0.5	0.71	141	3.4	103	5.34	4005	13.2	21.8
P003	159	4	18	23	155	58	56	0.5	0.69	142	3.5	103	5.46	4204	12	20.9
P003	166	3.8	17	18	167	58	57	0.5	0.72	142	3.2	102	6.4	5504	11.7	21.2
P003	173	3.7	20	20	177	51	54	0.5	0.72	140	3.2	102	5.68	3976	11.8	20.6
P003	184	3.6	18	17	177	53	51	0.5	0.67	145	3.2	105	5.5	3933	10.9	21.1
P040	1	4.6	40	44	260	88	49	0.7	0.4	141	4.4	107	0.93	65	10.3	22.2
P040	3		36	35	232	83	45		0.38	142	4.1	108	0.71	110	10.3	23
P040	6	4.3	38	30	219	79	42	0.7	0.4	140	4.3	105	0.76	205	10.6	20.8
P040	8		42	31	231	87	47		0.42	140	4.5	105	1.24	372	11.7	27.1
P040	10		44	31	213	84	46		0.42	140	4.4	104	1.37	397	11.1	23.8
P040	12		41	30	195	89	46		0.43	140	4	103	1.44	820	11.3	19.6
P040	14	4.8	45	33	193	86	47	0.5	0.44	140	4.1	104	1.23	369	11.2	21.5
P040	16		36	28	155	80	44		0.48	142	4.1	105	0.83	249	10.3	17.5
P040	17												1.11	294	10.7	19.1
P040	18		48	38	163	80	45		0.5	140	4	107	1.32	360	10.3	19.5
P040	27	5	22	15	165	98	34	0.6	0.6	144	4.1	109	1.57	102	12.6	30.2
P040	35	4.9	21	11	206	99	35	0.5	0.63	141	4.4	106	1.47	404	13.1	24.8
P040	37		20	12	205	88	34		0.6	139	3.9	106	9	7335	12	21.6
P040	39		19	12	176	95	34	0.5	0.69	140	3.7	106	5.94	4020	12.3	21.2
P040	42	4.8	18	12	176	101	38	0.5	0.57	139	3.7	103	7.83	6140	12.6	21.2
P040	44		15	9	161	95	35		0.53	141	3.4	104	3.75	2510	13	21.7
P040	46		19	11	154	88	36	0.4	0.55	142	4	106	2.67	1550	11.7	18.4
P040	48	4.7	24	15	185	96	50	0.4	0.51	138	4.1	101	3.86	2710	12.8	21.6
P040	51		25	13	260	91	54		0.52	138	4.3	103	3.07	2220	12.7	23.8
P040	55	4.8	25	13	206	95	62	0.4	0.6	139	4.1	101	2.8	1650	12.6	24.6
P040	62	4.7	21	13	182	98	51	0.4	0.61	140	4.6	106	2.07	960	11.8	23.8
P040	69	4.8	20	13	179	99	48	0.4	0.58	138	4.5	107	1.41	500	11.6	22.3
P040	76	4.7	18	10	192	95	45	0.4	0.66	138	4.6	105	2.23	1200	11.9	21.9
P040	83	4.5	19	9	196	90	47	0.4	0.6	138	4.5	101	3.94	2699	12.6	19.2
P040	97	4.7	17	11	176	97	47	0.5	0.66	139	4.4	106	4.23	2960	12.9	22.4
P040	105		20	12	184	93	56	0.3	0.54	140	4.6	103	3.31	2390	12.1	23.4
P040	111	4.4	22	11	199	84	63	0.3	0.5	140	4.3	104	3.06	2081	11.5	21.1
P040	118	4.3	18	10	163	84	49	0.3	0.56	140	4.4	107	2.01	1100	11.3	20.9
P040	125	4.4	17	10	169	93	40	0.4	0.59	139	4.4	108	1.96	1020	11.3	22.7
P040	139	4.8	21	11	207	94	48	0.4	0.58	139	4.5	102	3.8	2290	13.5	19.3
P040	149	4.8	17	10	190	93	45	0.5	0.57	138	4.2	103	5.04	3600	12.3	22.4
P040	153	4.4	18	11	197	97	42	0.5	0.57	138	4.4	105	4.13	2770	11.4	20.5
P040	160		18	9	202	88	47	0.4	0.51	140	4.4	104	3.42	2300	11.3	24.9
P040	167	4.3	23	11	229	83	65	0.4	0.51	140	4.5	101	3.23	2213	11.4	23.7
P040	174		17	10	187	76	46	0.4	0.55	141	4.3	108	1.8	1060	10.4	22
P040	181		18	9	167	86	37	0.5	0.52	142	4.5	106	1.56	780	11	22.9
P008	14	4.3	22	15	178	40	15	0.6	0.55	137	5	102	10.86	7331	13.7	30.6
P008	34	4.1	20	13	174	44	25	0.4	0.52	138	4.5	102	7.15	3110	12.7	43.7
P008	60	4.1	19	12	149	38	19	0.4	0.64	139	4.6	103	7.32	4099	13.3	31.2
P008	103	4.3	21	13	153	37	21	0.5	0.56	141	4.4	103	7.75	4534	13.4	30.7
P037	0		15	14	335	77	26	0.8	0.93	141	4.3	106	5.35	3959	8.3	6.9
P037	2		14	13	310	68	23	0.8	1	141	4.3	107	5.41		7.9	7.6
P037	4	3.5	15	13	341	66	24	0.7	0.97	140	4.1	106	7.16	5728	8.6	8.5
P037	6		14	12	330	59	25	0.7	0.99	139	4.3	106	8.36	7022	8.4	8.8
P030	0	4.1	28	20	315	86	34	1	1.26	137	4.1	100	13.08	10726	11.4	23.4
P030	28	4.4	33	36	338	172	191	0.5	1.02	142	4.5	105	7.08	5240	12.6	28.5
P031	1	2.8	14	21	517	76	29	0.7	0.78	139	3.5	102	3.04	1810	8.6	5.2
P031	4	3	11	16	479	74	29	0.7	0.78	137	4.2	103	1.98	1049	8.1	3.2
P031	6		13	18	508	85	35	0.7	0.77	136	4.3	101	2.12	1300	8.3	6.2
P031	8		15	18	463	75	37	0.5	0.73	136	4.3	102	1.39	813	7.4	3.7
P031	11	3.2	15	22	549	86	47	0.5	0.7	136	4.7	100	1.29	813	8.4	4.5
P031	13		14	18	611	89	50	0.6	0.69	136	4.5	101	1.14	581	8.5	3.4
P031	15		17	22	639	93	56	0.6	0.72	134	4.5	98	0.96	514	8.2	6
P031	18	3.1	16	22	751	101	78	0.6	0.77	134	4.5	96	0.86	383	7.6	5.3
P031	20		13	19	748	91	81	0.6	0.74	133	4.4	98	0.92	331	8	4.5
P031	22		15	20	815	93	90	0.5	0.72	131	4.8	97	1.2	588	8.1	4.7
P031	25	2.7	19	24	815	91	96	0.4	0.73	132	4.4	98	2.21	1550	7.5	4.7
P031	27		20	28	773	94	105	0.4	0.76	131	4.4	98	2.62	2030	7.4	4.5
P031	29		18	29	749	99	109	0.4	0.73	135	4.5	100	3.02	2370	7.1	4
P031	32	2.9	16	25	702	105	115	0.4	0.69	135	4.5	101	2.74	2130	8.4	4
P031	35		15	20	711	117	116	0.4	0.83	133	4.4	96	2.57	1850	8.5	3.8
P031	37		13	14	611	107	97	0.5	0.75	134	4.3	100	2.04	1520	7.5	3.2
P031	39	2.9	11	13	603	101	94	0.6	0.75	133	4.1	100	1.81	1430	6.9	2.6
P031	41		14	16	594	99	96	0.6	0.67	132	4.5	99	1.9	1410	7.6	2.3
P031	43		18	23	682	127	141	0.7	0.68	135	4.3	100	2.49	1800	9	5.1
P031	46	2.6	16	21	586	113	123	0.5	0.66	132	4.5	101	2.06	1570	8.2	3.4
P031	48		11	15	594	112	109	0.5	0.69	133	4.2	98	2.16	1717	7.9	3.2
P031	50		13	13	591	108	99	0.4	0.67	133	4.3	101	2.35	1850	7.7	3.5
P031	53	2.9	12	10	535	111	88	0.5	0.67	135	4.2	101	2.34	1760	7.4	4.2
P031	55		10	8	480	110	77	0.5	0.7	136	4.4	101	2.68	1990	8.4	4.1
P031	57		11	8	456	122	88	0.4	0.73	138	4.5	103	2.08	1310	8.1	3.9
P031	60	3.1	11	8	377	126	85	0.4	0.67	138	4.1	105	1.9	1100	7.9	3.2
P031	62		14	9	369	137	85	0.6	0.65	137	4.1	103	1.98	1010	7.9	3.1
P031	64		13	9	350	146	80	0.6	0.64	137	4.5	102	1.72	826	7.4	3
P031	66		15	10	350	145	76	0.7	0.64	135	4.5	101	1.62	670	7.6	2.5
P031	68	3.3	14	8	317	138	67	0.7	0.68	137	4.3	104	1.55	659	7.9	2.1
P013	0	3.8	207	389	258	89	110	0.5	0.65	138	4.6	108	4.46	3969	8.8	6.8
P013	1		111	331	197	92	103	0.8	0.61	140	4.5	107	4.73	4304	9.1	7.1
P013	2	4	85	285	190	92	99	0.7	0.66	140	4.5	107	5.73	5415	9	7.6
P013	4	4.1	46	188	186	89	94	0.7	0.64	141	4.6	106	5.9	5251	9.2	8.4
P013	7	4.2	32	117	178	78	88	0.6	0.69	141	4.3	108	5.18	4558	9.4	8.8
P013	9	4.1	22	75	171	74	75	0.7	0.71	141	4.2	107	5.37	4538	9.4	8.5
P013	11	3.9	26	68	177	71	71	0.6	0.69	141	4	107	4.79	4263	8.9	8.4
P013	13
P013	14	4	60	121	188	69	87	0.6	0.67	142	3.9	108	4.43	3699	8.6	8
P013	21	4.7	34	73	269	78	82	1.1	0.79	143	4.5	106	5.98	4904	9.7	10.6
P013	28	4.6	22	47	244	79	62	1.1	0.85	140	4	106	5.75	4571	9.6	11.8
P013	35	4.6	20	36	247	80	51	0.8	0.81	141	4	109	4.43	3411	9.7	13
P013	42	4.6	20	27	253	75	48	1	0.94	140	4.2	106	5.34	4139	10.4	13.3
P013	56	4.7	16	19	209	62	45	0.7	0.83	143	4.2	109	5.34	4325	11.8	13.9
P013	70	4.7	15	19	215	60	46	0.7	0.82	141	4.1	108	3.95	3160	11	13.2
P013	77	4.3	17	20	212	53	43	0.6	0.77	143	4.1	109	4.09	3149	11	12.9
P013	84	4.4	16	22	202	61	55	0.6	0.81	143	4.1	109	4.46	3568	11.3	13.9
P013	91	4.5	17	19	217	65	55	0.8	0.79	141	3.9	107	4.02	3276	11.6	15.3
P013	98	4.2	30	47	223	78	98	0.7	0.76	139	3.8	107	3.68	2962	11.2	14.6
P013	112	4.4	20	36	241	88	104	0.7	0.81	139	4.1	106	4.45	3427	10.9	14.9
P013	119	4.4	15	23	203	70	83	0.6	0.79	141	4.2	108	4.19	3310	10.9	17.2
P013	126	4.7	16	18	218	65	62	0.6	0.8	142	4.4	107	3.74	2506	11.7	14.4
P013	133	4.9	17	20	217	58	60	0.7	0.83	140	4.1	103	3.72	2567	11.7	17.9
P013	140	4.6	28	37	197	65	102	0.5	0.78	141	3.8	105	4.42	3138	11.3	18.1
P019	0	3.9	28	21	256	70	21	0.5	0.71	138	3.9	103	2.42	1730	9.7	17.8
P019	2		22	17	221	83	24	0.6	0.86	139	4.3	102	1.14	279	10.1	17.9
P019	4		20	13	243	83	23	0.5	0.81	139	4.1	104	1.81	815	9.6	11.1
P019	5	3.8	18	12	213	82	24	0.4	0.78	136	3.7	101	1.37	570	9.2	9.2
P019	7	3.9	17	10	196	85	29	0.4	0.74	135	4.1	100	0.3	102	9.5	10.1
P019	9	3.9	22	11	235	87	32	0.4	0.77	135	4.2	101	0.28	76	9.4	12
P019	10		21	12	219		36	0.3	0.74	132	4.2	98	0.56	118	9.5	12.3
P019	11	3.6	16	10	192		34	0.4	0.73	131	4.1	98	0.62	31	8.9	12.5
P019	12	3.8	13	11	179	80	35	0.3	0.73	135	3.9	100	1.7	240	8.7	13.4
P019	13		17	16	161		37	0.2	0.8	135	4.2	98	2.91	370	8.8	15.2
P019	14	3.8	18	18	202	74	49	0.3	0.68	131	3.9	97	4.99	699	9.4	16.5
P019	16	4	24	31	200	74	59	0.4	0.64	130	4	96	5.54	332	9.5	16.8
P019	18		22	30	211		67	0.3	0.7	129	4.2	96	5.2	182	9.4	18
P019	20		19	26	204		67	0.3	0.72	129	4	94	4.84	440	9.7	19.9
P019	21	3.9	24	23	329	70	70	0.4	0.74	131	4.1	97	4.17	709	9.8	18.8
P019	23		19	21	214		66	0.3	0.95	132	4.1	98	3.96	396	9.3	17.6
P019	25	4.1	21	19	239	70	68	0.3	1.07	132	4.2	99	4.59	505	9.7	18.6
P019	28	4	18	16	225	64	65	0.3	1.04	135	4.1	99	4.48	582	9.6	17.5
P019	30	4.2	18	16	231		63	0.4	1.07	133	4	99	4.9	931	9.7	18
P019	37	4.1	26	15	300	56	57	0.3	0.79	139	4.3	105	4.08	1326	9	15.4
P019	44	4.2	37	26	292	56	66	0.4	0.77	139	4.9	104	3.63	1180	9.6	12.6
P019	58	4	40	32	334	59	83	0.4	0.76	140	4.2	106	2.62	511	9	11.9
P019	67	4.3	36	33	350	65	91	0.3	0.73	140	4.3	105	2.6	455	9.7	12.3
P019	72	4.2	31	27	380	66	86	0.4	0.79	138	4.2	105	3.78	1021	10	13.6
P019	77	4.1	28	19	419	69	81	0.4	0.75	138	4	104	2.84	852	9.3	14.3
P019	80	3.7	22	14	402	68	72	0.4	0.79	138	4.1	103	3.74	1870	9.6	14.6
P019	81	3.8	20	14	360	68	74	0.3	0.79	137	3.6	101	4.08	2672	9.5	16.1
P019	84	3.4	17	12	405	61	68	0.5	0.93	135	3.9	97	4.51	3134	10.6	14.6
P019	85	2.8	19	11	546	47	53	0.4	0.82	139	3.6	103	1.65	875	8.7	11.4
P019	86	3	19	13	519	50	57	0.4	0.81	138	3.9	103	1.81	796	9.3	10.7
P019	88	3.3	20	12	540	53	62	0.3	0.71	135	4.3	101	4.13	2920	9	11.3
P019	91	3.2	22	18	448	51	66	0.3	0.76	136	4	101	2.43	1993	9.6	12.1
P019	93	2.7	37	29	676	48	71	0.4	0.74	134	3.8	99	1.76	1109	8.3	6.3
P019	95	2.9	23	24	632	54	73	0.4	0.67	133	4	98	1.21	472	8.7	7.1
P019	98	3.5	28	29	630	69	95	0.4	0.63	134	3.9	98	1.11	203	10.3	9.6
P019	100		22	21	418	69	83	0.4	0.58	134	4.3	97	0.9	45	9.2	7.7
P019	102	3.7	26	22	435	70	83	0.5	0.61	134	3.9	99	1.92	1238	9.4	7.1
P019	104		26	28	357	77	88	0.5	0.62	134	4	97	2.06	930	9.4	8.2
P019	106	3.5	30	34	304	75	83	0.5	0.7	135	3.9	100	1.33	319	9.6	7.6
P019	108	3.7	29	25	356	71	74	0.4	0.67	136	4	103	2.21	1072	9	6.6
P019	111		31	25	314		74	0.5	0.68	136	3.8	103	1.07	190	9	8.3
P019	114	3.8	32	25	352	66	69	0.3	0.7	137	4.1	104	2.17	1378	8.8	9.5
P019	121	3.8	31	20	346	53	66	0.3	0.7	139	4	107	1.57	761	7.9	9.5
P019	126	4.1	26	16	321	54	69	0.3	0.69	135	4.5	104	1.84	396	9	11.7
P019	128	4.1	27	20	354	52	68	0.3	0.71	135	4.3	103	5.28	3934	8.4	11.5
P019	135	4.2	27	14	558	49	71	0.4	0.77	139	4.1	106	1.69	389	8.5	13.1
P019	140	4.2	28	12	787	55	75	0.3	0.72	137	4.1	105	2.1	252	9.6	13
P002	0	1.8	11	10	141	82	40	0.6	0.8	141	4	106	5.48	5042	6.2	17.5
P002	1		11	8	168		34	0.5	0.8	141	3.7	104	5.83		6.6	13.8
P002	3	1.7	12	9	195	83	35	0.4	0.74	142	4.6	106	5.97		9.4	17.2
P018	0	4	25	24	430	122	250	1.5	0.47	137	4.4	106	26.96	26530	8.2	30.5
P018	2	4.1	18	20	359	102	220	1.4	0.51	137	4.2	106	2.11	1983	7.8	34.5
P018	3		15	17	314	95		1.3	0.55	140	3.8	106	7.14	6997	7.6	36.7
P018	4	3.7	13	14	314	99	193	1.2	0.61	140	4	105	6.97	6761	8.1	39.2
P018	6	3.9	13	11	301	104	170	1	0.64	138	4.2	104	5.65	4944	8.6	39.9
P018	8		12	8	263	88		0.7	0.62	140	4	107	1.55	990	8.3	29.5
P018	10	3.8	21	10	348	96	120	0.9	0.66	138	3.8	105	5.52	4444	9.2	24.2
P018	11		22	10	334	89		0.7	0.63	139	3.6	104	3.3	1898	9.4	23.9
P018	13	3.2	20	10	341	76	89	0.7	0.54	139	3.4	107	2.6	1976	8.8	22
P018	16	3.4	12	7	244	70	76	0.7	0.48	140	3.5	106	12.31	12248	7.5	26.9
P018	18	3.1	11	8	234	69	79	0.6	0.52	140	3.2	103	2.88	2779	7.8	31.9
P018	20	3.2	11	8	209	69	70	0.5	0.51	139	3.3	106	1.82	1738	8.4	24.8
P018	22	3	13	7	228	72	65	0.5	0.52	139	3.2	105	0.46	330	7.8	15.4
P018	23	3.1	16	8	262	76	63	0.5	0.49	138	3.2	105	1.54	1247	8.3	13.7
P018	25	2.7	22	10	343	75	55	0.5	0.48	140	3	105	2.09	1568	8	15.6
P018	27	2.7	25	12	393	82	50	0.5	0.49	139	3.1	105	1.87	795	7.9	24.3
P018	30	2.8	31	13	450	97	47	0.5	0.44	136	3.3	104	3.26	2575	8.8	41.4
P018	32	2.6	28	12	458	95	43	0.5	0.48	138	3.5	104	1.63	1157	8.3	38
P018	34	2.8	21	10	390	81	38	0.5	0.46	142	4.4	108	1.33	1257	7.4	31
P018	37	3.1	18	11	366	98	51	0.6	0.47	140	3.9	103	14.3	14157	7.9	30.7
P018	39	3.2	16	10	314	94	50	0.5	0.57	136	3.7	101	0.67	506	8.6	23.3
P018	41	3.4	15	9	326	94	47	0.7	0.62	140	3.5	103	18.36	18176	8.3	13.3
P018	42												22.26		8.2	9.4
P018	44	3.4	14	7	272	110	44	0.5	0.65	143	3.2	104	10.75	10643	7.8	5.2
P018	46	3.4	15	8	238	98	42	0.5	0.6	138	2.9	101	5.13	4920	8.8	4
P018	48	3.3	14	9	236	93	42	0.4	0.54	140	3.5	105	2.32	2030	8.3	6.5
P018	51	3.5	14	7	275	94	43	0.4	0.61	142	3.5	105	2.6	2106	9.2	13.9
P018	53	3.5	15	8	290	97	41	0.5	0.62	139	3.9	102	1	795	9.6	24.5
P018	54	3.5	17	8	293	90	40	0.5	0.52	138	3.4	104	1.1	935	9.1	29
P018	55	3.4	16	8	265	87	43	0.5	0.57	140	3.9	105	0.74	614	8.6	33.3
P018	56	3.5	22	11	255	96	47	0.4	0.62	139	3.9	104	1.02	920	8.4	35.4
P018	58	3.4	30	22	247	120	76	0.5	0.56	140	4	105	1.61	1590	7.7	27.4
P018	59	3.2	27	20	243	107	71	0.5	0.54	139	4.1	107	3.8	3800	7.4	24
P018	60	3.2	25	16	239	95	65	0.7	0.54	141	3.7	107	1.6	1600	6.8	19.4
P018	61	3.2	25	16	235	95	67	0.8	0.51	142	3.7	108	0.26	257	8	15.8
P018	62	3.3	26	14	259	98	69	0.8	0.48	141	3.9	106	0.06	57	8.5	12
P018	63	3.2	25	13	263	94	65	0.8	0.49	139	4.1	106	0.02		8.6	8.2
P018	64	3.3	25	12	268	91	61	0.7	0.55	137	3.7	104	0.01		8.5	4.5
P018	65	3.3	24	11	286	87	57	0.6	0.51	136	3.8	105	0.02	20	8.1	2
P018	66	3.6	24	12	281	88	58	0.6	0.49	137	3.3	105	0.01		8	3.1
P018	67	3.4	24	12	281	86	58	0.5	0.47	137	3.8	105	<0.01		7.4	2
P018	68	3.1	22	11	269	80	54	0.5	0.47	138	4.2	106	0.01		6.5	3
P018	69	3.5	22	11	273	90	65	0.6	0.48	138	4.1	106	0.01		8.3	1.9
P018	71	3.4	23	15	246	103	96	0.5	0.58	135	5.1	103	0.01		7.4	1.7
P018	72	3.6	22	16	238	101	92	0.5	0.58	135	4.2	102	0.02	8	8.2	2.5
P018	73	3.6	23	18	231	113	106	0.5	0.65	135	4.6	102	0.03	15	8.3	1.6
P018	74	3.4	24	22	214	107	103	0.5	0.62	135	4.6	103	0.06	22	7.5	3.2
P018	75	3.6	29	28	230	121	116	0.5	0.61	133	3.9	102	0.12	58	7.7	4.2
P018	76	3.5	30	31	222	122	112	0.6	0.61	130	4.6	100	0.34	183	8.7	2.6
P018	78	3.3	31	35	219	138	116	0.7	0.68	129	4.8	101	0.66		7.9	2.4
P018	79	3.2	27	34	204	143	115	0.7	0.73	130	4.9	101	0.88	673	7.9	1
P018	80	3.3	25	31	213	150	113	0.7	0.73	129	4.3	98	1.19	803	7.4	1.7
P018	81	3.3	31	35	231	159	119	0.8	0.73	130	4.4	99	1.18	856	7.1	2.2
P018	82	3.5	31	35	255	174	127	0.8	0.77	132	4.1	98	1.11	755	7.5	1.7
P018	83	3.3	27	29	255	157	112	0.9	0.73	132	4.1	100	1.34	938	7.9	1.3
P018	85	3.4	23	21	267	131	93	0.9	0.79	137	3.8	103	2.18		7.4	1.1
P018	86	3.4	26	22	289	132	93	0.9	0.76	136	3.6	104	3.22	2077	7.5	1.1
P018	88	3.3	23	19	277	125	89	1	0.73	137	3.7	105	2.37	1277	6.5	1.6
P018	90	3.4	22	17	280	124	87	1.1	0.74	136	3.7	102	1.55	944	7.6	3.4
P018	91		19	15	272	118	78	0.9	0.83	134	3.3	101	1.9	780	7.4	1.2
P018	93	3.1	16	13	231	112	69	0.9	0.75	137	3.9	106	2	1250	6	1.6
P018	94	3.3	15	13	244	124	69	1.1	0.77	136	4.2	103	2.55	1428	7.3	3.9
P018	95	3.2	12	11	218	113	61	1	0.81	138	4.1	105	1.99	965	6.6	2
P018	96	3.5	13	12	229	121	61	1	0.85	137	3.7	106	2.3	920	6.8	4.2
P018	97	3.5	14	11	229	121	62	1.2	0.91	137	4	105	2.2	1007	7.5	2.6
P018	99	3.3	16	14	214	121	76	0.8	1.02	137	3.7	104	2.27	790	6.4	1.8
P018	101	3.5	19	16	230	138	86	0.9	0.96	138	4	104	2.83	1104	8.3	3.1
P018	103	3.4	14	15	207	137	82	0.6	1.09	138	4.2	105	3.74	1531	7.2	3.8
P018	104	3.3	15	14	202	132	81	0.6	1.08	138	4.3	107	3.83		6.9	3
P018	106	3.4	14	13	209	145	87	0.7	1.06	137	4.2	105	4.63		8.1	5.7
P018	107	3.1	15	13	203	148	87	0.5	1.05	137	4.2	104	5.09	2520	7.7	4.6
P018	108	3.2	14	13	213	157	89		1.01	138	3.8	107	5.42	2222	7.8	4.1
P018	109	3.2	13	12	189	144	85	0.5	1.04	137	4.3	105	4.48		7.5	4.1
P018	110	3.1	14	12	194	143	84		1.03	137	3.9	106	4.66	1841	7.2	4
P018	111	3.1	16	13	207	151	91	0.5	1.01	138	4.3	106	3.86		7	4.5
P018	114	3.1	19	18	196	167	119	0.5	1.06	139	4.6	106	4.06	2132	8.3	5.6
P018	116	3.4	24	20	216	189	145	0.5	1.05	138	4.6	105	4.87	2508	8.1	7.1
P018	118	3.2	21	18	196	167	127	0.5	1.13	139	4.5	108	4.24	2825	7.6	7.8
P018	121	3.3	23	18	206	168	140	0.5	1.08	139	4.3	106	5.17	2895	8.8	9.5
P018	123	3.1	20	17	176	163	141	0.4	1.01	139	4	106	5.65	3334	8	9.8
P018	125	3.4	20	17	188	183	162	0.4	1.03	138	4.4	106	6.19	3807	8.6	12.6
P018	128	3	15	13	172	164	146	0.4	1.03	141	4.1	106	5.87	2876	7.6	14
P018	130	3.2	15	10	181	158	151	0.4	1.03	139	4.3	104	5.27	3452	7.5	15.3
P018	132	3.4	16	11	186	173	166	0.4	1.12	140	4.3	106	7.36	4526	8.3	19
P018	135	3.3	14	9	172	149	147	0.4	0.99	137	4.3	105	6.02	3401	7.8	20.2
P029	1		13	13	142		27	0.6	0.51	139	4.6	102	4.65	3116	11.3	12.8
P029	4	3.5	13	11	182	91	27	0.6	0.61	136	5	98	7.05	6204	11.2	16.4
P029	7	3.2	14	11	159	79	27	0.5	0.57	142	4.8	105	3.62	2462	11.2	15.3
P029	8		13	12	171		25	0.5	0.5	140	4.2	107	3.59	2782	10.3	11.7
P029	11	2.7	13	11	149	68	25	0.6	0.51	140	3.9	102	1.23	1033	10.7	11
P029	12	3	19	15	183	76	32	0.7	0.51	140	4	103	2.9	2610	11.4	9.6
P029	14		19	14	182		33	0.5	0.53	138	3.7	102	1.1	622	9.9	10.2
P029	18	2.7	14	10	195	72	34	0.4	0.45	142	3.5	106	0.84	344	9.2	13.1
P029	21	2.8	15	11	235		37	0.4	0.45	141	3.5	104	2.26	1661	10	14.6
P029	25	2.8	13	9	224	83	38	0.4	0.44	142	3.7	107	1.51	619	9.8	14.5
P029	32	3.6	20	10	365	100	48	0.7	0.45	146	4.6	108	3.02	1706	11.3	27.6
P029	46	4.2	26	16	308	103	66	0.6	0.56	142	4.5	104	5.29	2804	11.9	23.5
P029	74	4	27	22	261	109	72	0.5	0.55	143	4.2	106	3.04	1763	11.7	13.9
P029	102	3.8	37	35	302	125	88	0.4	0.59	142	4.1	106	3.78	2190	11.9	12.8
P029	130	4.1	25	15	271	98	76	0.4	0.46	141	4.3	106	2.57	1250	10.9	10.2
P012	2	4	18	19	208	351	34	1.2	0.81	142	3.6	103	4.15	3320	9	3.1
P012	4		19	18	181	320	33	0.9	0.86	141	3.9	104	1.64	484	8.6	3.9
P012	6	3.9	18	16	189	320	31	1	0.9	143	3.9	104	1.6	616	8.5	2.4
P012	9	4.2	22	17	212	305	37	0.8	0.86	142	3.7	104	1.56	819	8.9	3.3
P012	12		25	21	232	285	41	0.8	0.85	143	4.3	104	1.61	781	9.6	5.5
P012	18	4.8	28	23	254	253	49	0.8	0.88	144	3.9	105	2.22	1277	11.1	5.6
P012	25	4.5	33	29	240	220	68	0.6	0.84	141	5.3	104	2.94	1955	11.5	5.9
P012	37	4.8	27	27	220	223	90	0.5	1.01	137	5.3	101	3.22	1964	13.5	11.6
P012	65	4.4	27	44	248	236	178	0.3	0.99	139	5.6	105	2.7	1823	13.6	16.6
P012	93	4.1	42	73	412	257	245	0.2	0.96	139	5.8	105	2.54	1359	11.2	38
P012	107	3.9	12	20	284	241	126	0.5	1	137	4.9	102	0.6	222	9.3	11.8
P012	121	3.6	17	18	529	177	93	0.3	0.96	138	5.5	105	6.19	3312	7	84.4
P045	0	2.8	23	26	271	299	342	0.6	0.44	134	4.3	102	7.36	6330	9.2	21.7
P045	2	2.9	26	27	240	313	317	0.5	0.48	136	4.4	103	6.61	4230	9.2	34.1
P045	5	2.7	41	37	224	243	261	0.4	0.44	140	4.4	107	5.31	3770	8.1	50.7
P045	7	2.8	40	36	199	215	233	0.4	0.51	141	4.6	106	4.04	2727	8.3	68.2
P045	9	2.9	54	47	210	199	230	0.3	0.49	141	4.7	109	3.26	2331	8.7	81.6
P045	12	3	34	31	173	164	210	0.4	0.54	142	4.6	107	3.09	2080	8.7	84.3
P045	15	3	22	19	162	128	171	0.3	0.52	140	5.1	108	4.11	3290	8.3	68.6
P045	17	2.9	21	18	148	104	157	0.5	0.53	141	4.2	109	3.85	3120	8.2	58.4
P045	19	2.9	21	19	152	90	153	0.6	0.45	144	3.6	109	2.75	2461	8.2	45.3
P045	21	2.8	19	15	183	83	139	0.6	0.46	142	3.6	106	25.93	25541	8.2	30.5
P045	23	3.1	19	16	167	83	136	0.5	0.43	141	4.1	108	5.78	5636	8.3	20.4
P045	26	3	20	16	140	78	135	0.4	0.44	141	3.7	109	0.46	249	7.7	10.1
P045	28	2.9	20	17	201	86	131	0.4	0.49	141	3.7	108	6.34	5130	8.7	7.1
P045	30	3	22	15	225	84	132	0.3	0.48	140	3.9	110	6.2	4970	9	8.3
P045	33	3.4	26	15	253	84	127	0.3	0.58	140	4.5	105	5.4	3375	9	13.5
P045	37	3	19	11	191	62	100	0.3	0.49	140	4.4	109	4.42	1890	7.9	18.7
P045	39	3	21	13	175	54	104	0.4	0.46	142	3.9	109	2.88	1780	8.3	19.8
P045	41	2.8	20	15	160	45	100	0.5	0.44	144	3.5	112	2.1	1370	7.7	15.3
P045	44	2.7	17	13	170	50	91	0.6	0.44	143	3.8	110	5.52	5299	7.6	6.7
P045	47	2.9	19	15	138	50	100	0.6	0.46	142	4.4	111	0.18	0	6.8	1.8
P045	48												0.15		7.7	5.8
P045	49	2.7	22	22	126	63	125	0.5	0.44	138	3.7	110	0.26	68	7.5	4.6
P045	51	2.6	14	15	127	59	106	0.3	0.45	143	4.2	111	2.45	2205	6.9	4.7
P045	54	2.7	20	16	141	56	106	0.2	0.43	144	3.8	111	1.93	1206	8.1	7.7
P045	56	2.8	24	19	160	56	116	0.2	0.47	141	4.3	109	1.82	983	8.1	10.4
P045	58	3.6	27	21	212	66	123	0.3	0.54	138	4.5	107	2.6	1508	8.9	15
P045	61	3.1	21	15	174	57	107	0.3	0.52	142	4.4	111	1.72	791	8.2	20.2
P045	63	3.5	22	15	209	59	115	0.3	0.45	141	4.7	108	3	1890	9.2	25.8
P045	65	3.4	22	17	180	51	107	0.4	0.5	142	4.2	109	3.05	2060	8.1	27.8
P045	69	2.9	22	20	184	48	106	0.6	0.5	143	3.6	107	11.9	11500	7.9	23.4
P045	72	2.9	20	18	174	53	105	0.5	0.53	142	4.4	108	2.39	2151	7.2	13.3
P045	75	3.4	31	28	303	71	153	0.4	0.56	142	4.6	107	2.9	1436	9.7	11
P045	77	3	27	22	311	70	133	0.3	0.54	144	3.9	109	7.45	4917	8.5	10.5
P045	83	3.3	23	17	211	59	127	0.3	0.55	143	4.3	112	2.29	1042	8.6	19.5
P045	85	3.3	20	15	214	53	115	0.3	0.47	141	4.1	110	3.7	2160	8	21
P045	89	3.2	34	36	193	47	135	0.6	0.49	142	3.6	111	2.5	1910	8.1	19.8
P045	92	3	17	22	198	54	107	0.6	0.48	142	4	110	9.63	9245	8	11.7
P045	96	3.6	28	28	213	76	168	0.4	0.54	140	4	108	0.84	126	8.5	9.1
P045	98	3.1	23	19	335	75	134	0.3	0.6	142	4.1	109	6.2	4092	7.1	11.1
P045	100	3.2	23	16	344	80	127	0.3	0.56	143	3.8	111	7.73	5488	7.1	13.1
P045	103	3.1	21	15	229	63	107	0.3	0.52	142	4.1	111	2.24	1120	7	12.8
P045	107	3.2	17	13	193	59	103	0.3	0.51	142	4.1	110	6.25	4820	8.3	12.4
P045	110	3.3	19	18	182	51	111	0.5	0.49	142	3.8	109	3.05	2240	8.6	10.7
P045	113	3.2	20	20	231	56	126	0.6	0.54	144	3.8	107	21.24	20603	8.9	8.2
P045	117	3.5	30	30	187	74	187	0.6	0.57	142	4.2	107	0.99	584	7.7	2.7
P026	1	2.6	16	8	515	35	19	0.4	1.45	140	3.9	107	2.35	1880	9.9	20.5
P026	3	2.5	14	7	443	34	19	0.4	1.49	141	4	108	3.64	2603	9	27.4
P026	6	2.2	12	7	394	35	21	0.3	1.81	143	4.2	112	4.16	3266	8.6	39.2
P026	8	2.4	14	6	419	41	25	0.3	1.7	138	4.7	108	4.27	3050	9.2	49.2
P026	10	2.5	15	7	394	45	32	0.3	1.76	133	5.2	102	3.8	2940	10	52.9
P026	13	2.8	30	18	332	48	49	0.3	1.67	134	5.6	105	6.56	5674	8.8	50.7
P026	16	2.7	16	17	282	39	52	0.4	1.53	138	5.3	106	7.2	6012	8.6	46.2
P026	20	2.9	19	15	291	39	57	0.5	1.48	140	5.3	107	7.84	6742	8.9	39.1
P026	23	2.9	20	14	313	40	61	0.5	1.58	139	5.7	107	7.26	6461	8.4	29.4
P026	26	2.9	16	13	349	39	59	0.6	1.59	137	5	103	37.1	36110	8.1	21
P026	28	3	20	21	335	45	61	0.8	1.49	137	4.6	105	9.63	9341	8.1	15.4
P026	30	2.8	14	13	303	43	54	0.6	1.54	138	5	105	1.02	760	7.7	9.5
P026	32	2.8	13	11	258	41	54	0.5	1.67	139	5	107	0.83	380	7.2	8.3
P026	34	2.9	16	10	327	48	55	0.4	1.76	137	4.6	106	6.47	5920	8.1	9.8
P026	36	2.8	17	10	281	50	54	0.3	1.75	140	4.6	109	2.04	1377	7.9	13.2
P026	38	2.7	17	10	257	47	53	0.3	1.73	139	4.7	108	1.99	1443	8	17.2
P026	41	2.7	16	11	238	46	51	0.4	1.91	142	4.8	111	10.41	9525	7.9	22.3
P026	43	2.8	16	10	243	44	55	0.3	1.91	139	4.7	109	3.04	2250	8.1	27.1
P026	45	2.8	19	10	246	46	59	0.3	2.02	137	4.5	106	2.3	1242	8.1	26.5
P026	48	2.9	21	10	274	44	60	0.3	1.99	138	4.7	107	2.38	1369	8.7	30.6
P026	51	2.7	20	9	307	40	56	0.2	1.78	138	5.4	107	4.68	3480	7.5	28.6
P026	53	3	20	10	314	34	59	0.5	1.57	136	5.3	104	5.15	4470	7.8	32.4
P026	55	3	16	10	288	32	57	0.6	1.62	136	4.8	103	9.96	9611	7.5	28.2
P026	58	2.9	12	9	206	29	52	0.5	1.37	139	4.4	107	0.46	223	7.2	16.5
P026	60	2.9	12	9	190	32	54	0.4	1.52	137	4.9	106	0.66	140	6.8	13.1
P026	62	3	17	9	353	40	56	0.3	1.59	138	4.4	106	4.94	4051	8.1	13.2
P026	64	2.8	18	8	345	45	55	0.2	1.5	138	4.2	106	5.36	4476	7.9	14.3
P026	70	3	16	9	244	37	57	0.4	1.53	138	4.5	106	2.11	1593	7.8	24
P026	74	2.8	17	8	257	33	53	0.3	1.62	142	4.4	109	3.16		7.1	21.6
P026	76	2.8	17	8	294	30	52	0.5	1.72	139	4.3	106	15.09	14336	8.2	20.1
P026	79	2.8	17	13	257	32	52	0.6	1.48	139	4.3	104	3.61	3267	8.5	13.8
P026	83	3	12	9	181	28	56	0.4	1.43	140	4.3	108	0.79	280	7.1	7.5
P026	85	3.3	19	9	331	41	68	0.4	1.69	139	4.4	106	5.11	4395	9.4	11
P026	87	3	17	8	303	43	64	0.3	1.61	140	4.3	105	4.2	3633	8.7	13.3
P026	90	3	17	8	242	39	68	0.3	1.53	142	4.4	109	2.12	1431	8.6	16.1
P026	94	3.4	17	10	293	44	75	0.3	1.54	141	4.7	108	2.26	1254	9.3	19.3
P026	97	3.1	16	8	225	38	68	0.3	1.81	141	4.4	106	1.99	1124	8.2	17
P026	100	3	15	7	246	38	68	0.3	1.64	138	4.5	107	6.92	5363	7.9	16.3
P026	104	3.2	16	10	278	36	65	0.6	1.43	136	4.2	103	5.57	5152	8	15.8
P034	7	4.3	21	23	229	79	32	0.6	0.83	142	4.2	102	5.14	3.99	10.8	265
P034	19	4.4	28	21	286	142	49	0.4	0.88	139	4.4	104	11.76	9.878	10.3	171
P034	29	3.8	18	31	202	80	38	1.1	0.72	140	4	106	5.63	5.151	7.6	38
P034	30		15	26	155	72	35	1.4	0.67	140	4.2	107	1.68		8	21
P034	32	3.5	14	21	191	72	38	1	0.75	139	3.8	106	1.68	0.832	8	39
P034	34		19	19	234		40	0.4	0.77	139	3.7	105	11.55	9.471	7.6	85
P034	36	3.4	26	21	242	99	43	0.5	0.73	143	4.1	106	9.75	8.58	9.3	127
P034	39	3.8	24	21	254	98	50	0.5	0.7	145	4.2	106	7.67	6.673	9.7	188
P034	42	4	26	23	244	91	53	0.5	0.7	144	3.9	107	4.38	2.716	9.7	254
P034	46	3.8	27	25	212	77	55	0.5	0.71	142	4.2	107	3.52	1680	9.8	23.4
P034	49	3.5	29	28	213	65	54	0.5	0.66	139	3.9	105	5.47	4595	8.7	17.3
P034	53	4	30	40	246	60	69	0.6	0.66	144	3.8	106	3.37	2800	8.7	12.3
P034	56		24	36	195	65	60	0.8	0.67	142	4.2	107	3.24	2641	9.2	8.1
P034	69	4	31	20	242	76	55	0.5	0.7	144	4.5	106	4.66	2960	9	19.8
P034	74	4.1	23	27	209	71	61	0.6	0.69	143	4.4	105	3.98	3050	9.5	16.6
P034	77		57	66	209	81	84	0.5	0.69	144	4.3	107	2.92	1980	10	13.9
P034	81	4.2	27	54	181	91	94	0.9	0.74	142	4.6	104	0.71	60	10.3	8.6
P034	83		26	35	301	90	87	0.7	0.75	141	4.7	103	3.3	1650	10	12.5
P034	98	4.4	62	43	252	81	70	0.5	0.74	142	4.8	106	2.94	1730	10	21.8
P015	0		14	13	167	74	40		0.79	139	4.3	103	0.85	289	7.8	3.6
P015	2		17	15	196	83	39		0.91	141	4.8	104	2.11	800	8.8	2.9
P015	4		22	19	293	112	42		0.91	140	4.6	104	3.31	1280	8.9	0.9
P015	6		22	21	249	95	44		0.9	139	4.6	104	3.51	1176	8.4	0.9
P015	7		23	22	264	94	45		0.98	140	4.5	104	2.83	490	7.8	0.7
P015	8	4.2	24	22	254	94	44		1.02	143	4.6	106	3.12	430	7.6	0.9
P015	10	4	26	24	300	91	42	0.4	1.1	141	4.6	104	3.22	419	7.4	0.6
P015	12		23	23	240	89	43		1.11	143	4.4	107	3.53	530	7.1	1.5
P015	14		22	20	243	88	42		1.15	143	4.5	107	3.73	410	8.1	0.9
P015	16	4	21	19	228	79	38		1.11	144	4.2	107	6.55	2320	7.7	0.9
P015	18		21	18	239	81	40		1.12	143	4.8	109	5.13	1334	8.6	1.3
P015	20		21	17	249	78	38		1.08	144	4.3	108	5.52	497	8.1	1.9
P015	22		19	16	251	80	39		1.11	145	4.2	106	8.41	3800	8.5	2.6
P015	24	4.2	21	17	245	73	40		1.09	143	4.4	107	5.05	2172	8.4	3.1
P015	26		20	18	232	65	41		1.21	142	4.4	105	4.36	850	7.4	3.7
P015	32	4.8	20	21	261	80	57	0.3	1.18	141	5.1	103	8.85	2434	9.9	6.5
P015	35	4.6	21	22	228	65	58		1.21	140	5	103	7.01	1682	9.7	7.1
P032	1	3.7	14	9	157	219	25	0.7	0.56	136	4.1	104	1.51	483	7.8	2.4
P032	3		14	9	131		24	0.5	0.6	137	4.4	105	1.22	250	7.2	4
P032	5	3.8	17	11	167	270	30	0.5	0.6	137	3.9	106	1.07	144	8.7	4.3
P032	8	3.4	14	9	140	270	33	0.4	0.59	137	4	107	1.09	213	7.9	7
P032	11	3.7	22	12	219	267	37	0.6	0.57	138	4.4	107	1.94	349	9.2	12.4
P032	13		17	12	158	272	35	0.6	0.6	136	4.1	104	2.53	582	9.3	17.6
P032	15	3.9	16	10	166	273	34	0.6	0.63	140	4.4	106	2.79	823	9.5	25.9
P032	18	4.2	15	11	158	282	31	0.6	0.65	140	4.7	106	2.97	1114	10.1	34.4
P032	27	4.5	17	13	154	261	31	0.6	0.69	142	5.1	106	4.36	2240	11	31.4
P032	34	4.1	25	24	167	223	49	0.4	0.72	141	4.6	106	4.9	3030	10.4	23.8
P032	41	3.8	24	23	169	185	86	0.3	0.56	141	5	106	3.65	1930	10.9	31.4
P032	48	4.1	42	37	155	159	109	0.4	0.63	141	4.7	106	3.64	1530	11.5	37.2
P032	55	4.1	35	37	182	149	104	0.5	0.73	139	5	105	3.61	1390	11.4	39.2
P032	62	4.2	30	28	210	152	83	0.3	0.68	138	5	105	3.35	1530	10.7	36.4
P032	69	4.1	61	63	237	166	132	0.4	0.67	141	5	104	3.81	1750	11.2	27.5
P032	76	4.1	71	85	207	167	167	0.4	0.71	141	4.4	105	3.71	1450	11.9	25.7
P036	0	3.8	20	22	156	79	81	0.5	0.79	141	4.3	108	4.3	1820	10.3	15.9
P036	3	4	18	20	157	82	72	0.4	0.79	142	4.3	108	4.19	2032	11	17.5
P036	6	4	16	20	160	80	68	0.4	0.73	141	4.2	107	4.62	2380	11.1	16.9
P036	8	4.1	16	19	185	79	69	0.6	0.68	139	4.1	105	5.25	2120	10.9	16.1
P036	10	3.6	18	20	172	76	73	0.4	0.71	141	4.2	107	4.9	2430	10.2	14.5
P036	11	3.7	22	24	163	80	74	0.3	0.75	143	4.3	107	5.48	3000	10.4	14.3
P036	12	3.7	22	27	154	85	83	0.4	0.79	141	4.2	107	3.86	2460	9.9	13.7
P036	13	4.3	58	84	214	100	125	0.5	0.66	140	4	107	7.36	6845	10.7	15.6
P036	14	4	35	70	181	88	107	0.4	0.68	141	3.9	106	7.72	7141	10.2	12.1
P036	15	3.9	25	51	183	81	96	0.6	0.77	140	3.8	106	3.16	2607	11	14.8
P036	16	3.8	22	41	163	75	87	0.6	0.72	140	3.4	104	2.41	2205	10.7	14.7
P036	17	3.8	31	37	305	67	73	0.8	0.7	137	4.5	103	4.14	3892	9.8	13
P036	18	3.6	23	33	217	69	81	1.2	0.72	134	4.3	102	4.85	4490	10	11.8
P036	19	3.9	36	49	230	88	174	1.2	0.81	136	3.6	101	3.77	3540	10.7	9.6
P036	20	3.2	38	56	261	67	142	1.3	0.79	130	3.3	98	1.33	1264	9.2	3.9
P036	21	2.8	21	39	268	61	111	0.7	0.67	136	3.6	105	0.53	469	8.4	4.8
P036	22	3.2	19	36	257	71	114	1	0.52	139	3.8	107	0.58	519	9	3.3
P036	23	3.1	16	29	249	68	105	1	0.51	138	4	109	0.26	170	8.2	3.1
P036	24	3.6	15	29	236	78	110	1.1	0.52	139	4.4	107	0.12	36	8.9	3.8
P036	25	3.6	13	25	202	76	104	0.9	0.52	138	4.7	107	0.09		8.2	3.5
P036	26	3.4	11	22	184	79	97	0.9	0.49	138	4.8	107	0.07		7.5	3.5
P036	27	3.4	11	22	168	84	97	0.9	0.49	138	4.9	109	0.05	13	8.3	1.7
P036	28	3.6	12	22	165	95	103	0.8	0.56	136	5	104	0.04	測定不能	8.2	2.4
P036	29	3.7	13	25	148	98	107	0.9	0.61	136	5.3	105	0.07	25	8.2	2.8
P036	30	3.9	13	26	149	111	116	1.1	0.61	136	5.2	105	0.16	112	8.4	1.6
P036	31	3.6	14	25	132	101	104	1.1	0.6	136	4.9	105	0.49	399	7.5	2.7
P036	32	3.6	14	27	132	104	109	1.4	0.59	135	4.8	105	0.99	830	8.2	3
P036	33	3.4	13	27	119	106	106	1.2	0.63	135	4.8	106	1.74		7.9	1.4
P036	34	3.3	14	26	122	104	94	0.9	0.65	136	4.2	106	2.59	2253	7.1	2.1
P036	35	3.4	14	27	128	104	89	1.3	0.59	136	4.1	108	1.47	1132	7.8	2.7
P036	36	3.3	14	27	130	101	78	1	0.62	138	4.2	107	1.04	764	7.2	1.4
P036	37	3.4	15	25	157	106	76	1.2	0.63	137	3.7	107	3.81	3181	7.7	2
P036	38	3.3	14	24	123	105	73	0.9	0.64	137	3.7	106	1.99	1483	7.7	1.1
P036	39	3.2	14	21	121	105	74	0.8	0.59	137	3.6	105	1.56		7.2	2.6
P036	40	3.2	15	21	132	105	73	1.3	0.64	138	3.7	106	1.38		8.1	1.3
P036	41	3.2	16	21	137	104	73	0.8	0.64	134	3.7	103	0.95		7.6	1.6
P036	42	3	15	21	150	108	72	0.7	0.69	137	3.8	104	8.7	8222	7.4	1.3
P036	43	3.1	17	21	149	116	81	0.7	0.69	138	4.1	104	3.04	2858	7.1	2.3
P036	44	3.1	19	21	167	116	83	0.8	0.65	136	4	104	1.71	1445	7.7	3.3
P036	45	3.2	23	21	209	118	84	0.8	0.65	136	4.5	105	1.17	1006	7.5	4.5
P036	46	3.3	22	22	175	122	91	0.7	0.68	136	4.9	106	0.69		7.8	4.1
P036	48	3.4	24	24	189	125	94	0.7	0.67	135	4.2	106	1.46	1307	7.8	4.9
P036	50	3.4	21	21	182	120	97	0.6	0.63	137	4.7	109	0.63	473	7.5	5.9
P036	51	3.2	21	19	205	119	93	0.7	0.64	137	4.8	109	3.55	3319	7.1	6.1
P036	52	3.7	22	22	205	130	106	0.7	0.68	138	4.5	109	0.96	739	8	7.3
P036	53	3.2	20	20	198	115	99	1	0.65	138	4.7	108	3.16		7.7	6.8
P036	55	3.2	21	22	187	108	99	0.8	0.65	138	4.7	109	0.64	394	7.7	6
P036	57	3.3	21	20	216	107	102	0.7	0.67	138	4.1	109	0.52	308	7.6	5.9
P036	58	3.3	19	20	203	108	105	0.6	0.77	141	3.9	108	0.52	312	7.7	4.7
P036	60	3.3	19	19	195	103	113	0.6	0.76	139	4.5	106	0.59		7.1	4.2
P036	62	3.7	18	17	230	110	117	0.7	0.83	139	4.3	108	0.83	490	8.8	4.3
P036	64	3.3	18	19	220	112	141	1	0.91	136	5	107	1.03	623	7.7	2.8
P036	65	3	19	19	247	116	150	1.2	0.93	134	5.1	102	0.94	490	7.2	2.4
P036	66	3.1	20	21	289	124	191	1	0.95	134	4.9	105	0.91	501	7.1	3.9
P036	67	2.9	21	20	304	132	200	1	0.86	133	5.2	105	0.81	510	7.9	2.4
P036	68	2.9	21	21	329	150	228	1	0.87	135	5.1	105	0.85		7.8	3.4
P036	69	2.8	18	17	347	149	215	1	0.86	134	4.5	106	0.94	432	7.3	2.1
P036	71	2.8	16	17	355	158	253	1	0.77	135	4.1	105	0.87	370	6.6	1.8
P036	73	2.9	23	26	334	200	350	1.5	0.81	135	4.6	105	0.95	480	7.4	2.2
P036	76	3.2	30	37	339	247	486	1.7	0.8	134	4.9	102	0.71	288	7.4	5.1
P033	1	3.7	17	11	236	78	31	0.7	0.56	145	3.9	108	10.62	9293	8.7	13.2
P033	4	4	16	14	208	72	30	0.4	0.53	144	4	109	1.83	641	8.2	15.3
P033	7		17	10	299	74	29	0.4	0.54	141	4	108	3.74	1950	9.1	18.5
P033	11	3.7	16	8	307	79	33	0.7	0.47	142	4.3	108	4.66	3355	8.9	21.3
P033	12	3.5	13	7	227	75	31	0.5	0.46	140	4.3	107	3.33	1832	8.5	22.3
P033	14	3.8	14	7	218	79	32	0.5	0.45	143	4.2	108	2.23	1010	8.7	26.8
P033	15		19	6	397	78	30	0.5	0.48	139	3.9	107	19.31	18441	8.2	24.7
P033	18	3.8	15	7	239	79	28	0.5	0.5	142	4	108	2.45	882	8.7	28.1
P033	19	3.7	17	7	279	78	27	0.6	0.45	139	4.1	106	5.25	3850	8.5	29.3
P033	22		15	6	233	77	26	0.5	0.54	144	4.3	108	3.37	2033	8.4	27
P033	25		13	6	196	73	24	0.5	0.57	142	4.4	107	2.28	741	8.7	32.7
P033	35	4.1	15	6	215	72	23	0.4	0.48	141	4	106	4.08	2938	8	24.8
P033	38		14	6	193		23	0.6	0.5	141	4.2	107	3.29	1620	9.1	25.1
P033	40	3.6	14	6	202	70	21	0.6	0.48	141	4.1	107	3.31	2152	8.5	20.7
P033	41		13	5	210	68	22	0.4	0.48	139	4.4	105	5.65	3970	7.9	21.6
P033	43	3.8	16	8	259	68	26	0.5	0.41	139	3.9	106	5.7	3610	8.5	23.6
P033	45	3.1	18	15	185	55	40	0.6	0.42	136	4.3	106	3.35	2510	7.8	19.6
P033	46	3.5	15	14	237	59	41	0.8	0.49	136	4	105	5.19	4463	8.3	20.4
P033	48	3.6	18	13	201	57	41	0.8	0.43	136	4.2	105	1.05	698	7.6	16.7
P033	49		20	13	288	58	41	0.9	0.44	137	4.1	104	1.12	762	7.4	16.1
P033	50	3.9	18	11	227	56	39	0.9	0.42	134	4	103	0.47	254	8.3	12.5
P033	53	3.8	12	10	156	64	36	0.8	0.44	135	4.3	101	0.16	0	8	6.2
P033	55	3.4	10	8	122	61	35	0.5	0.39	139	4	104	0.19	0	7.6	1.8
P033	57	3.2	8	9	106	63	35	0.3	0.36	136	3.9	104	0.41	133	6.4	2.7
P033	60	3.5	12	9	153	90	36	0.3	0.34	138	3.9	104	9.5	7980	7.8	7.4
P033	62	3.4	11	10	126	86	33	0.4	0.37	138	4	105	4.71	2802	7	6.3
P033	64	3.3	11	9	122	88	34	0.8	0.37	140	4.1	105	3.03	1985	10.5	4.9
P033	67	3.2	19	16	127	91	39	0.7	0.43	143	4.1	105	2.08	801	9.4	5.5
P033	69		17	17	153	105	41	0.5	0.47	141	3.8	104	9.11	7151	10.2	6.1
P033	71	3.8	15	14	138	99	42	0.5	0.47	142	4	105	2.83	1033	10.5	6.6
P039	2	4.6	21	18	134	81	19	0.5	0.91	141	4.4	106	6.16	3060	12.3	24
P039	5	4.6	18	16	139	84	20	0.5	0.85	137	4.2	104	7.24	4650	11.9	24
P039	7	4	16	13	116	81	17	0.4	0.81	139	4.2	104	5.47	3570	11.2	23.3
P039	9	4.3	16	12	140	88	21	0.5	0.8	138	4.3	104	6.92	6505	11.7	24.2
P039	11	4.3	17	10	167	86	22	0.5	0.78	139	4.1	104	4.91	4468	11.2	23.2
P039	13	4.2	14	8	138	81	21	0.4	0.7	138	4	104	4.82	4193	10.9	23.2
P039	15	4.1	12	8	119	78	22	0.3	0.7	140	4.1	104	5.1	3840	10.4	23.9
P039	17	4.3	13	9	127	75	24	0.3	0.81	136	4.5	102	5.49	3733	10.8	28.3
P039	20	4.3	11	6	121	76	24	0.3	0.76	135	4.3	102	5.77	2885	10.7	29.6
P039	23	4.7	13	6	132	86	26	0.3	0.89	139	4.8	103	4.55	2139	11.9	39.5
P039	26		14	8	153	86	29	0.2	0.86	136	5	103	3.95	2232	11.4	35.5
P039	37	4.7	15	11	138	93	27	0.3	0.93	140	4.4	103	11.06	6340	13.3	19.7
P017	0
P017	1		23	27	320	85	50	0.6	0.72	138	3.9	101	6.31	3597	12.5	22.7
P017	4	3.7	18	19	295	91	47	0.6	0.85	137	4.3	100	5.29	3386	13	29.3
P017	6	4	18	14	666	96	48	0.5	1.07	137	4.6	100	11.63	9013	13.2	40.9
P017	8		20	12	1152	97	48	0.6	0.73	133	4.6	97	11.09	9704	12.5	41.4
P017	9		16	11	1126	93	48	0.7	0.85	137	5.1	97	9.09	8570	11.5	38.7
P017	10	3	23	14	795	72	47	0.6	0.91	135	4.8	101	9.92	9560	10.4	33.7
P017	11	3.2	44	31	669	72	54	0.6	0.88	134	4.9	100	7.94	7821	9.8	36.6
P017	13		20	28	457	62	71		0.88	135	4.9	98	3.37	3286	9	32.7
P017	15		20	30	378	69	67		1.01	134	4.3	96	2.55	1840	12	27.8
P017	18	3.7	27	38	316	70	81	1.1	0.97	134	5.1	100	4.94	5418	11.6	15.4
P017	20		17	27	279	70	79		0.94	134	4.8	101	12.24	11934	10	9.9
P017	22		15	25	224	63	75		0.84	136	4.6	102	3.49	3228	9.6	5.6
P017	25	3.3	17	25	207	76	85	0.5	0.99	136	5.1	101	1.92	1632	10.7	6.3
P017	27		12	19	200	73	85		0.9	137	4.9	101	5.14	4523	10.1	14.6
P017	29		15	19	240	75	89		0.86	135	4.9	98	5.71	4597	10.5	24.6
P017	32	3.4	18	20	222	77	89	0.5	0.91	134	5	100	2.59	1560	11.2	20.5
P017	34		17	17	264	82	93		0.89	136	5.1	101	6.7	6030	10.8	19.3
P017	36		16	16	276	80	90		0.78	136	4.9	100	10.48	9222	10.2	19.1
P017	39	2.9	15	15	239	70	83	0.6	0.92	133	4.9	98	5.19		10.4	15.9
P017	41		14	15	246	70	83		0.79	136	5	100	8.64	7906	10.2	20.1
P017	43	3.2	25	27	374	87	140	0.5	1.09	135	4.7	96	7.46	6528	11.7	21.4
P017	46	2.8	23	23	411	80	121	0.5	0.69	132	4.2	94	6.56		10.3	20.2
P017	48		26	24	437	74	119		0.61	128	4.2	91	5.16	4541	9.7	24.7
P017	49		32	27	713	82	128		0.69	123	5	88	7.59	7400	12.1	30.2
P017	50		27	21	891	76	109		0.59	130	4.5	91	5.75	5520	11.4	28.9
P017	53	2.4	29	16	1239	94	105	0.5	0.74	129	5.9	90	2.87		11.2	30.1
P017	55		29	29	843	91	99		0.66	128	4.4	93	0.83	548	9.7	27.7
P017	57		27	22	790	99	109		0.69	130	4.4	95	2.93	2022	10.8	29.5
P017	60	2.5	43	33	948	107	128	1	0.76	131	3.9	94	2.1		11.3	27.2
P017	62		37	25	945	90	112		0.59	130	3.2	94	2.1	1817	10.3	23.7
P017	64		41	23	1070	108	148		0.5	126	3.7	92	3.33	2930	9.9	20.7
P017	67	2.1	43	43	744	144	251	0.8	0.62	129	4.7	95	3.53		10.2	21.9

## Sheet: QTc_Data
QTc_Subject_ID	Day_since_ATO_regimen_start	Treatment_group	ATO_exposure_at_ECG	QTcB_ms	QTcF_ms
P005	16	ATO alone	Yes	463	446
P005	19	ATO-ISCZ	Yes	482	461
P005	22	ATO-ISCZ	Yes	491	458
P005	26	ATO-ISCZ	Yes	462	453
P005	78	ATO-ISCZ	Yes	416	418
P005	89	ATO-ISCZ	Yes	422	427
P005	97	ATO-ISCZ	Yes	451	458
P005	104	ATO-ISCZ	Yes	463	462
P005	142	ATO-ISCZ	Yes	457	457
P005	146	ATO-ISCZ	Yes	454	455
P005	149	ATO-ISCZ	Yes	462	458
P005	152	ATO-ISCZ	Yes	458	452
P005	159	ATO-ISCZ	Yes	485	481
P005	166	ATO-ISCZ	Yes	507	506
P005	168	ATO-ISCZ	Yes	530	528
P005	170	ATO-ISCZ	Yes	472	477
P005	173	ATO-ISCZ	Yes	468	477
P005	180	ATO-ISCZ	Yes	467	466
P005	208	ATO-ISCZ	Yes	449	451
P005	216	ATO-ISCZ	Yes	474	460
P005	222	ATO-ISCZ	Yes	521	513
P005	224	ATO-ISCZ	Yes	529	530
P005	229	ATO-ISCZ	Yes	474	475
P005	231	ATO-ISCZ	Yes	479	475
P005	236	ATO-ISCZ	Yes	461	452
P005	264	ATO-ISCZ	Yes	448	445
P005	267	ATO-ISCZ	Yes	452	451
P005	271	ATO-ISCZ	Yes	457	449
P005	274	ATO-ISCZ	Yes	464	456
P005	278	ATO-ISCZ	Yes	484	465
P005	282	ATO-ISCZ	Yes	473	469
P005	285	ATO-ISCZ	Yes	483	472
P005	288	ATO-ISCZ	Yes	475	469
P006	-6	ATO alone	Yes	445	403
P006	-3	ATO-ISCZ	Yes	397	361
P006	1	ATO-ISCZ	Yes	476	435
P006	4	ATO-ISCZ	Yes	420	385
P006	9	ATO-ISCZ	Yes	504	477
P006	26	ATO-ISCZ	Yes	423	391
P006	30	ATO-ISCZ	Yes	440	402
P006	33	ATO-ISCZ	Yes	454	412
P006	37	ATO-ISCZ	Yes	457	417
P006	40	ATO-ISCZ	Yes	393	361
P006	44	ATO-ISCZ	Yes	475	438
P006	47	ATO-ISCZ	Yes	348	324
P006	51	ATO-ISCZ	Yes	357	333
P006	54	ATO-ISCZ	Yes	369	347
P006	82	ATO-ISCZ	Yes	414	392
P006	88	ATO-ISCZ	Yes	432	402
P006	92	ATO-ISCZ	Yes	448	409
P006	95	ATO-ISCZ	Yes	453	414
P006	99	ATO-ISCZ	Yes	437	393
P006	102	ATO-ISCZ	Yes	458	419
P006	106	ATO-ISCZ	Yes	448	409
P006	109	ATO-ISCZ	Yes	420	389
P006	148	ATO-ISCZ	Yes	429	387
P006	151	ATO-ISCZ	Yes	441	399
P006	155	ATO-ISCZ	Yes	426	377
P006	158	ATO-ISCZ	Yes	429	388
P006	162	ATO-ISCZ	Yes	419	379
P006	165	ATO-ISCZ	Yes	445	406
P006	170	ATO-ISCZ	Yes	447	408
P006	173	ATO-ISCZ	Yes	443	403
P006	204	ATO-ISCZ	Yes	445	405
P032	29	ATO-ISCZ	Yes	481	451
P032	34	ATO-ISCZ	Yes	498	469
P032	36	ATO-ISCZ	Yes	462	432
P032	40	ATO-ISCZ	Yes	492	463
P032	56	ATO-ISCZ	Yes	449	432
P032	64	ATO-ISCZ	Yes	438	423
P032	68	ATO-ISCZ	Yes	432	419
P032	71	ATO-ISCZ	Yes	437	418
P032	78	ATO-ISCZ	Yes	435	423
P032	82	ATO-ISCZ	Yes	440	422
P032	85	ATO-ISCZ	Yes	440	425
P040	31	ATO alone	Yes	497	486
P040	34	ATO-ISCZ	Yes	478	464
P040	38	ATO-ISCZ	Yes	482	468
P040	41	ATO-ISCZ	Yes	429	418
P040	46	ATO-ISCZ	Yes	460	445
P040	49	ATO-ISCZ	Yes	483	472
P040	67	ATO-ISCZ	Yes	450	432
P040	74	ATO-ISCZ	Yes	438	438
P040	77	ATO-ISCZ	Yes	434	425
P040	81	ATO-ISCZ	Yes	443	425
P040	84	ATO-ISCZ	Yes	447	424
P040	88	ATO-ISCZ	Yes	447	433
P040	91	ATO-ISCZ	Yes	445	428
P040	94	ATO-ISCZ	Yes	439	427
P040	97	ATO-ISCZ	Yes	454	438
P040	129	ATO-ISCZ	Yes	430	411
P040	132	ATO-ISCZ	Yes	428	414
P040	137	ATO-ISCZ	Yes	414	413
P040	140	ATO-ISCZ	Yes	416	409
P040	143	ATO-ISCZ	Yes	417	417
P040	146	ATO-ISCZ	Yes	432	426
P040	150	ATO-ISCZ	Yes	436	441
P040	153	ATO-ISCZ	Yes	431	422
P040	157	ATO-ISCZ	Yes	423	422
P040	171	ATO-ISCZ	Yes	418	414
P040	185	ATO-ISCZ	Yes	409	405
P040	188	ATO-ISCZ	Yes	430	421
P040	192	ATO-ISCZ	Yes	416	406
P040	195	ATO-ISCZ	Yes	414	413
P040	199	ATO-ISCZ	Yes	441	427
P040	203	ATO-ISCZ	Yes	428	424
P040	206	ATO-ISCZ	Yes	426	426
P040	209	ATO-ISCZ	Yes	434	433
Q001	-7	ATO alone	Yes	484	442
Q001	0	ATO alone	Yes	487	447
Q001	3	ATO alone	Yes	504	467
Q001	5	ATO alone	Yes	500	462
Q001	7	ATO alone	Yes	493	454
Q001	10	ATO alone	Yes	489	449
Q001	13	ATO alone	Yes	504	464
Q001	17	ATO alone	Yes	486	453
Q001	19	ATO alone	Yes	481	450
Q001	21	ATO-other antifungals	Yes	478	452
Q001	24	ATO-other antifungals	Yes	468	441
Q001	27	ATO-other antifungals	Yes	447	428
Q001	31	ATO-other antifungals	Yes	496	466
Q001	34	ATO-other antifungals	Yes	479	450
Q001	38	ATO-other antifungals	Yes	499	477
Q001	41	ATO alone	Yes	502	482
Q001	45	ATO alone	Yes	514	494
Q001	48	ATO alone	Yes	503	480
Q001	52	ATO alone	Yes	493	480
Q001	55	ATO-other antifungals	Yes	493	477
Q001	59	ATO-other antifungals	Yes	501	485
Q001	68	ATO-other antifungals	Yes	472	470
Q001	74	ATO-other antifungals	Yes	501	485
Q001	77	ATO-other antifungals	Yes	487	476
Q001	81	ATO-other antifungals	Yes	499	489
Q001	84	ATO-other antifungals	Yes	478	471
Q001	88	ATO-other antifungals	Yes	507	497
Q001	91	ATO-other antifungals	Yes	495	479
Q001	95	ATO-other antifungals	Yes	506	493
Q001	130	ATO-other antifungals	Yes	485	456
Q001	133	ATO-other antifungals	Yes	488	466
Q001	136	ATO-other antifungals	Yes	497	479
Q001	140	ATO-other antifungals	Yes	478	452
Q001	143	ATO-other antifungals	Yes	490	473
Q001	147	ATO-other antifungals	Yes	496	472
Q001	150	ATO-other antifungals	Yes	499	477
Q001	154	ATO-other antifungals	Yes	508	493
Q001	185	ATO-other antifungals	Yes	491	480
Q001	192	ATO-other antifungals	Yes	505	490
Q001	195	ATO-other antifungals	Yes	474	463
Q001	199	ATO-other antifungals	Yes	488	479
Q001	202	ATO-other antifungals	Yes	512	497
Q001	203	ATO-other antifungals	Yes	500	484
Q001	206	ATO-other antifungals	Yes	495	482
Q001	209	ATO-other antifungals	Yes	495	484
Q001	242	ATO-other antifungals	Yes	484	462
Q001	256	ATO-other antifungals	Yes	474	461
Q001	259	ATO-other antifungals	Yes	480	476
Q001	263	ATO-other antifungals	Yes	496	482
Q001	266	ATO-other antifungals	Yes	475	475
Q001	270	ATO-other antifungals	Yes	495	481
Q001	273	ATO-other antifungals	Yes	506	496
Q001	277	ATO-other antifungals	Yes	500	489
Q001	280	ATO-other antifungals	Yes	481	475
Q002	-5	ATO alone	Yes	457	450
Q002	1	ATO alone	Yes	451	457
Q002	4	ATO alone	Yes	455	462
Q002	10	ATO alone	Yes	453	458
Q002	14	ATO alone	Yes	454	466
Q002	16	ATO alone	Yes	464	477
Q002	18	ATO alone	Yes	469	476
Q002	21	ATO alone	Yes	470	482
Q002	23	ATO alone	Yes	454	468
Q002	25	ATO alone	Yes	470	467
Q002	32	ATO alone	Yes	460	456
Q002	42	ATO alone	Yes	457	450
Q002	53	ATO alone	Yes	435	440
Q002	57	ATO alone	Yes	426	437
Q002	60	ATO alone	Yes	466	466
Q002	63	ATO alone	Yes	440	441
Q002	65	ATO alone	Yes	452	443
Q002	67	ATO alone	Yes	451	447
Q002	70	ATO alone	Yes	444	452
Q002	72	ATO alone	Yes	460	461
Q002	74	ATO alone	Yes	446	451
Q002	77	ATO alone	Yes	457	459
Q002	79	ATO alone	Yes	462	449
Q002	81	ATO alone	Yes	459	462
Q002	92	ATO alone	Yes	439	423
Q002	106	ATO alone	Yes	462	448
Q002	113	ATO alone	Yes	448	444
Q002	116	ATO alone	Yes	455	452
Q002	120	ATO alone	Yes	455	457
Q002	123	ATO alone	Yes	464	459
Q002	127	ATO alone	Yes	457	461
Q002	130	ATO alone	Yes	461	473
Q002	134	ATO alone	Yes	450	452
Q002	137	ATO alone	Yes	483	481
Q002	165	ATO alone	Yes	439	434
Q002	169	ATO alone	Yes	431	441
Q002	172	ATO alone	Yes	454	444
Q002	176	ATO alone	Yes	454	447
Q002	179	ATO alone	Yes	456	459
Q002	183	ATO alone	Yes	459	462
Q002	186	ATO alone	Yes	466	472
Q002	190	ATO alone	Yes	458	452
Q003	1	ATO alone	Yes	428	411
Q003	4	ATO alone	Yes	439	424
Q003	8	ATO alone	Yes	462	438
Q003	10	ATO alone	Yes	446	430
Q003	15	ATO alone	Yes	432	416
Q003	17	ATO alone	Yes	442	422
Q003	23	ATO alone	Yes	443	424
Q003	30	ATO alone	Yes	455	435
Q003	38	ATO alone	Yes	429	411
Q003	50	ATO alone	Yes	421	408
Q003	53	ATO alone	Yes	457	435
Q003	57	ATO alone	Yes	446	425
Q003	60	ATO alone	Yes	446	423
Q003	64	ATO alone	Yes	445	426
Q003	67	ATO alone	Yes	447	425
Q003	71	ATO alone	Yes	462	440
Q003	74	ATO alone	Yes	470	445
Q003	78	ATO alone	Yes	442	425
Q003	81	ATO alone	Yes	447	426
Q004	-8	ATO alone	Yes	400	400
Q004	2	ATO alone	Yes	420	411
Q004	6	ATO alone	Yes	434	435
Q004	13	ATO alone	Yes	414	414
Q004	19	ATO alone	Yes	430	431
Q004	36	ATO alone	Yes	405	402
Q004	57	ATO alone	Yes	406	407
Q004	64	ATO alone	Yes	472	479
Q004	71	ATO alone	Yes	437	433
Q004	78	ATO alone	Yes	415	408
Q004	85	ATO alone	Yes	423	415
Q004	106	ATO alone	Yes	396	400
Q004	120	ATO alone	Yes	426	421
Q004	134	ATO alone	Yes	419	415
Q004	169	ATO alone	Yes	411	410
Q004	204	ATO alone	Yes	414	414
Q005	0	ATO alone	Yes	446	422
Q005	1	ATO alone	Yes	405	378
Q005	4	ATO alone	Yes	454	430
Q005	7	ATO alone	Yes	455	431
Q005	12	ATO alone	Yes	455	426
Q005	18	ATO alone	Yes	463	432
Q005	21	ATO alone	Yes	482	449
Q005	25	ATO alone	Yes	459	429
Q005	28	ATO alone	Yes	479	443
Q005	32	ATO alone	Yes	476	451
Q005	54	ATO-other antifungals	Yes	446	430
Q005	57	ATO-other antifungals	Yes	455	427
Q005	60	ATO-other antifungals	Yes	467	441
Q005	64	ATO-other antifungals	Yes	454	425
Q005	67	ATO-other antifungals	Yes	464	434
Q005	71	ATO-other antifungals	Yes	453	429
Q005	109	ATO alone	Yes	449	434
Q005	112	ATO alone	Yes	461	436
Q005	116	ATO alone	Yes	462	426
Q005	120	ATO alone	Yes	421	398
Q005	123	ATO alone	Yes	430	409
Q005	127	ATO alone	Yes	470	434
Q005	130	ATO alone	Yes	479	441
Q005	134	ATO alone	Yes	461	429
Q005	165	ATO alone	Yes	439	402
Q005	169	ATO alone	Yes	457	412
Q005	173	ATO alone	Yes	461	423
Q005	176	ATO alone	Yes	480	443
Q005	179	ATO alone	Yes	482	444
Q005	183	ATO alone	Yes	449	413
Q005	186	ATO alone	Yes	482	443
Q005	190	ATO alone	Yes	465	431
Q005	221	ATO alone	Yes	435	410
Q005	225	ATO alone	Yes	448	404
Q005	228	ATO alone	Yes	445	413
Q005	232	ATO alone	Yes	452	411
Q005	235	ATO alone	Yes	451	413
Q005	239	ATO alone	Yes	469	430
Q005	242	ATO alone	Yes	452	420
Q005	246	ATO alone	Yes	483	448
Q006	-3	ATO alone	Yes	397	409
Q006	0	ATO alone	Yes	401	400
Q006	3	ATO alone	Yes	397	389
Q006	7	ATO alone	Yes	407	402
Q006	10	ATO alone	Yes	415	410
Q006	14	ATO alone	Yes	446	428
Q006	18	ATO alone	Yes	449	430
Q006	22	ATO alone	Yes	453	434
Q006	25	ATO alone	Yes	468	446
Q006	28	ATO alone	Yes	476	456
Q006	32	ATO alone	Yes	465	447
Q006	35	ATO alone	Yes	460	440
Q006	39	ATO alone	Yes	464	449
Q006	42	ATO alone	Yes	461	443
Q006	57	ATO alone	Yes	435	427
Q006	63	ATO alone	Yes	453	446
Q006	70	ATO alone	Yes	434	432
Q006	74	ATO alone	Yes	428	432
Q006	77	ATO alone	Yes	432	432
Q006	81	ATO alone	Yes	428	433
Q006	119	ATO alone	Yes	435	430
Q006	123	ATO alone	Yes	431	424
Q006	126	ATO alone	Yes	431	423
Q006	130	ATO alone	Yes	433	421
Q006	133	ATO alone	Yes	435	420
Q006	137	ATO alone	Yes	446	432
Q006	141	ATO alone	Yes	423	416
Q006	144	ATO alone	Yes	452	443
Q006	175	ATO alone	Yes	431	428
Q006	179	ATO alone	Yes	438	427
Q006	182	ATO alone	Yes	446	429
Q006	186	ATO alone	Yes	443	430
Q006	189	ATO alone	Yes	434	425
Q006	196	ATO alone	Yes	453	441
Q006	200	ATO alone	Yes	442	430
Q006	231	ATO alone	Yes	434	431
Q006	235	ATO alone	Yes	428	419
Q006	238	ATO alone	Yes	430	411
Q006	242	ATO alone	Yes	432	423
Q006	245	ATO alone	Yes	442	428
Q006	249	ATO alone	Yes	445	424
Q006	252	ATO alone	Yes	427	413
Q006	256	ATO alone	Yes	444	429
Q007	-3	ATO alone	Yes	432	412
Q007	1	ATO alone	Yes	438	418
Q007	4	ATO alone	Yes	448	412
Q007	8	ATO alone	Yes	453	428
Q007	11	ATO alone	Yes	452	426
Q007	15	ATO alone	Yes	441	421
Q007	18	ATO alone	Yes	452	433
Q007	22	ATO alone	Yes	444	431
Q007	25	ATO alone	Yes	465	446
Q007	39	ATO alone	Yes	416	400
Q007	53	ATO alone	Yes	430	420
Q007	57	ATO alone	Yes	439	421
Q007	59	ATO alone	Yes	445	426
Q007	64	ATO alone	Yes	439	424
Q007	67	ATO alone	Yes	445	431
Q007	71	ATO alone	Yes	431	413
Q007	78	ATO alone	Yes	446	427
Q007	81	ATO alone	Yes	420	398
Q007	109	ATO alone	Yes	424	398
Q007	113	ATO alone	Yes	417	405
Q007	115	ATO alone	Yes	419	396
Q007	120	ATO alone	Yes	425	404
Q007	123	ATO alone	Yes	438	419
Q007	127	ATO alone	Yes	446	428
Q007	130	ATO alone	Yes	416	397
Q007	134	ATO alone	Yes	432	417
Q007	137	ATO alone	Yes	437	415
Q007	158	ATO alone	Yes	420	408
Q007	165	ATO alone	Yes	433	421
Q007	169	ATO alone	Yes	435	423
Q007	172	ATO alone	Yes	425	411
Q007	176	ATO alone	Yes	422	408
Q007	179	ATO alone	Yes	431	415
Q007	183	ATO alone	Yes	435	420
Q007	186	ATO alone	Yes	437	426
Q007	190	ATO alone	Yes	438	424
Q007	193	ATO alone	Yes	437	421
Q008	-6	ATO alone	Yes	455	423
Q008	0	ATO alone	Yes	465	445
Q008	3	ATO alone	Yes	487	459
Q008	6	ATO alone	Yes	444	406
Q008	10	ATO alone	Yes	471	443
Q008	12	ATO alone	Yes	478	480
Q008	14	ATO alone	Yes	459	465
Q008	17	ATO alone	Yes	479	478
Q008	19	ATO alone	Yes	468	467
Q008	21	ATO alone	Yes	504	494
Q008	24	ATO alone	Yes	463	442
Q009	-1	ATO-other antifungals	Yes	411	411
Q009	1	ATO-other antifungals	Yes	423	409
Q009	4	ATO-other antifungals	Yes	440	411
Q009	6	ATO-other antifungals	Yes	432	412
Q009	8	ATO-other antifungals	Yes	426	400
Q009	12	ATO-other antifungals	Yes	463	435
Q009	15	ATO-other antifungals	Yes	444	416
Q009	18	ATO-other antifungals	Yes	471	437
Q009	19	ATO-other antifungals	Yes	440	413
Q009	21	ATO-other antifungals	Yes	447	407
Q009	25	ATO-other antifungals	Yes	497	459
Q009	27	ATO-other antifungals	Yes	527	494
Q009	29	ATO alone	Yes	517	483
Q009	32	ATO alone	Yes	436	416
Q009	36	ATO alone	Yes	430	405
Q009	48	ATO alone	Yes	418	392
Q009	53	ATO alone	Yes	418	400
Q009	60	ATO alone	Yes	463	425
Q009	63	ATO alone	Yes	443	430
Q009	75	ATO alone	Yes	430	416
Q009	91	ATO alone	Yes	451	434
Q009	95	ATO alone	Yes	434	418
Q009	98	ATO alone	Yes	463	441
Q009	102	ATO alone	Yes	450	419
Q009	106	ATO alone	Yes	461	443
Q009	109	ATO alone	Yes	420	408
Q009	113	ATO alone	Yes	468	448
Q009	116	ATO alone	Yes	452	430
Q010	-5	ATO alone	Yes	408	416
Q010	1	ATO alone	Yes	425	434
Q010	3	ATO alone	Yes	446	447
Q010	8	ATO alone	Yes	425	434
Q010	10	ATO alone	Yes	460	454
Q010	15	ATO alone	Yes	450	453
Q010	17	ATO alone	Yes	449	455
Q010	22	ATO alone	Yes	437	441
Q010	24	ATO alone	Yes	436	440
Q010	29	ATO alone	Yes	440	446
Q010	31	ATO alone	Yes	448	454
Q010	43	ATO alone	Yes	428	441
Q010	50	ATO alone	Yes	428	439
Q010	52	ATO alone	Yes	442	448
Q010	57	ATO alone	Yes	444	455
Q010	59	ATO alone	Yes	437	446
Q010	64	ATO alone	Yes	434	443
Q010	66	ATO alone	Yes	433	446
Q010	71	ATO alone	Yes	453	462
Q010	74	ATO alone	Yes	431	441
Q010	78	ATO alone	Yes	439	446
Q010	80	ATO alone	Yes	445	454
Q011	-4	ATO alone	Yes	412	417
Q011	1	ATO alone	Yes	424	427
Q011	4	ATO alone	Yes	415	413
Q011	7	ATO alone	Yes	431	422
Q011	10	ATO alone	Yes	451	443
Q011	14	ATO alone	Yes	417	420
Q011	21	ATO alone	Yes	433	438
Q011	38	ATO alone	Yes	428	439
Q011	45	ATO alone	Yes	431	438
Q011	52	ATO alone	Yes	433	436
Q011	60	ATO alone	Yes	420	417
Q011	70	ATO alone	Yes	420	417
Q011	78	ATO alone	Yes	423	420
Q011	101	ATO alone	Yes	436	437
Q011	116	ATO alone	Yes	446	431
Q011	123	ATO alone	Yes	451	429
Q011	130	ATO alone	Yes	452	436
Q011	133	ATO alone	Yes	447	439
Q011	164	ATO alone	Yes	431	435
Q011	172	ATO alone	Yes	436	419
Q011	179	ATO alone	Yes	434	410
Q011	186	ATO alone	Yes	420	400
Q011	190	ATO alone	Yes	399	381
Q012	-1	ATO alone	Yes	388	388
Q012	2	ATO alone	Yes	395	404
Q012	6	ATO alone	Yes	406	404
Q012	9	ATO alone	Yes	391	401
Q012	14	ATO alone	Yes	389	394
Q012	17	ATO alone	Yes	406	410
Q012	21	ATO alone	Yes	411	417
Q012	24	ATO alone	Yes	427	430
Q012	36	ATO alone	Yes	384	392
Q012	62	ATO alone	Yes	381	389
Q012	69	ATO alone	Yes	394	403
Q012	76	ATO alone	Yes	388	392
Q012	83	ATO alone	Yes	391	397
Q012	90	ATO alone	Yes	388	394
Q012	118	ATO alone	Yes	380	388
Q012	125	ATO alone	Yes	377	387
Q012	132	ATO alone	Yes	370	373
Q012	139	ATO alone	Yes	386	394
Q012	174	ATO alone	Yes	390	395
Q012	181	ATO alone	Yes	377	386
Q012	188	ATO alone	Yes	379	386
Q012	197	ATO alone	Yes	382	391
Q013	-1	ATO-other antifungals	Yes	410	397
Q013	2	ATO-other antifungals	Yes	394	381
Q013	9	ATO-other antifungals	Yes	410	401
Q013	13	ATO-other antifungals	Yes	429	401
Q013	20	ATO-other antifungals	Yes	446	418
Q013	22	ATO-other antifungals	Yes	462	426
Q013	29	ATO-other antifungals	Yes	503	460
Q013	30	ATO-other antifungals	Yes	470	421
Q013	31	ATO-other antifungals	Yes	415	384
Q013	35	ATO-other antifungals	Yes	476	472
Q013	38	ATO-other antifungals	Yes	440	425
Q013	55	ATO alone	Yes	444	437
Q013	58	ATO alone	Yes	408	391
